# Supplementary material for: (E)-2-(2-Hy­droxy-5-iodo­benzyl­idene)hydrazinecarboxamide
Source: Acta Crystallogr Sect E Struct Rep Online. 2012 Mar 17;68(Pt 4):o1090. doi: 10.1107/S1600536812010197 (PMC3344044; doi:10.1107/S1600536812010197)
Supplement: Supplementary file 2 [file e-68-o1090-Isup2.hkl]

# 
# h,k,l, Fc-squared, Fo-squared, sigma(Fo-squared) and status flag 
# 
data_I
_shelx_title ' KHC216H in P2/c' 
_shelx_refln_list_code          4 
_shelx_F_calc_maximum      218.82 
_exptl_crystal_F_000       584.00 
_reflns_d_resolution_high  0.7296 
 
loop_ 
 _symmetry_equiv_pos_as_xyz 
 'x, y, z' 
 '-x, y, -z+1/2' 
 '-x, -y, -z' 
 'x, -y, z-1/2' 
 
_cell_length_a     9.1066 
_cell_length_b     7.6277 
_cell_length_c    14.3753 
_cell_angle_alpha  90.000 
_cell_angle_beta   95.312 
_cell_angle_gamma  90.000 
 
_shelx_F_squared_multiplier     1.000 
 
loop_ 
 _refln_index_h 
 _refln_index_k 
 _refln_index_l 
 _refln_F_squared_calc 
 _refln_F_squared_meas 
 _refln_F_squared_sigma 
 _refln_observed_status 
   2   0   0    34222.02    32698.96   1574.59 o 
   3   0   0    14447.17    14489.15    256.30 o 
   4   0   0     8359.02     8364.62     65.76 o 
   5   0   0    17152.07    17131.66    292.39 o 
   6   0   0      153.78      118.82     17.94 o 
   7   0   0     4951.18     4735.95     35.90 o 
   8   0   0      323.74      323.44     22.45 o 
   9   0   0     2576.93     2518.45    168.46 o 
  10   0   0     1283.31     1274.03     51.94 o 
  11   0   0      352.84      369.55     26.66 o 
  12   0   0      324.65      404.96     53.47 o 
   0   1   0     8888.01     8001.82    141.80 o 
   1   1   0      102.14      161.26     24.31 o 
   2   1   0    30874.29    31404.72    375.85 o 
   3   1   0     8005.15     8284.04     75.03 o 
   4   1   0    12425.83    12969.31    150.79 o 
   5   1   0     7875.70     7724.76     71.42 o 
   6   1   0     2652.12     2733.84     47.57 o 
   7   1   0     9207.57     9151.11    176.24 o 
   8   1   0       51.47       89.03     27.36 o 
   9   1   0     2796.12     2875.98     40.67 o 
  10   1   0      366.93      374.13     16.40 o 
  11   1   0      898.20      932.11     27.71 o 
  12   1   0      943.04      815.75     23.83 o 
   0   2   0    19085.06    18443.77     96.10 o 
   1   2   0    20254.70    21614.76    395.30 o 
   2   2   0    21151.62    21468.16    153.45 o 
   3   2   0     8786.85     8793.44    112.77 o 
   4   2   0     6207.92     6076.74     62.97 o 
   5   2   0     8638.30     8594.00     62.36 o 
   6   2   0      150.77      168.09     19.97 o 
   7   2   0     4137.82     4089.55     92.61 o 
   8   2   0      222.06      192.83     14.63 o 
   9   2   0     2670.94     2681.79     21.99 o 
  10   2   0      703.49      674.49     32.95 o 
  11   2   0      256.82      258.66     19.68 o 
  12   2   0      333.82      359.18     55.43 o 
   0   3   0    10539.08    10343.12    206.32 o 
   1   3   0      494.58      563.09     15.40 o 
   2   3   0    11585.04    11698.11    254.70 o 
   3   3   0      902.84      757.06     18.48 o 
   4   3   0     2869.64     2624.16     24.44 o 
   5   3   0     5464.09     5395.89     27.82 o 
   6   3   0      835.72      809.73     40.41 o 
   7   3   0     4324.23     4299.95     37.72 o 
   8   3   0        3.98       17.94     17.09 o 
   9   3   0     1830.84     1788.34     20.00 o 
  10   3   0      141.06      184.70     18.73 o 
  11   3   0     1132.92     1062.34     28.30 o 
   0   4   0    11987.75    12205.83     55.86 o 
   1   4   0      771.02      713.34     18.07 o 
   2   4   0     5830.89     5489.66     66.86 o 
   3   4   0     4625.14     4718.94    108.62 o 
   4   4   0     2752.58     2655.41     24.14 o 
   5   4   0     4750.46     4366.67    220.75 o 
   6   4   0      581.17      560.22     17.28 o 
   7   4   0     6050.94     5806.32     95.02 o 
   8   4   0      481.85      468.71     17.37 o 
   9   4   0     1257.33     1335.10     26.92 o 
  10   4   0      164.39      183.93     21.37 o 
  11   4   0      251.35      243.38     24.33 o 
   0   5   0     4774.41     4664.33     55.92 o 
   1   5   0      388.00      378.63     19.13 o 
   2   5   0     4388.11     4341.56    104.69 o 
   3   5   0     2215.26     2225.94     47.54 o 
   4   5   0     3982.01     4025.02     61.94 o 
   5   5   0     2556.28     2526.02     48.52 o 
   6   5   0      227.53      233.80     15.40 o 
   7   5   0     1155.65     1223.65     18.18 o 
   8   5   0        7.01       -1.05     19.07 o 
   9   5   0      986.24      988.81     20.22 o 
  10   5   0        3.04       30.09     19.92 o 
   0   6   0     4065.50     4212.14    101.05 o 
   1   6   0       15.89       44.94     16.83 o 
   2   6   0     2914.47     2869.13     65.79 o 
   3   6   0      935.33      915.44     20.31 o 
   4   6   0      435.51      468.53     17.13 o 
   5   6   0     1025.37     1031.88     43.92 o 
   6   6   0      679.94      654.95     18.28 o 
   7   6   0      472.78      494.96     27.30 o 
   8   6   0      354.20      346.58     23.36 o 
   9   6   0     1027.70      961.61     34.64 o 
  10   6   0       88.59       80.52     20.36 o 
   0   7   0     1365.40     1414.24     45.70 o 
   1   7   0       70.34       86.60     16.23 o 
   2   7   0      668.08      676.07     20.60 o 
   3   7   0       40.14       58.32     19.05 o 
   4   7   0      379.92      402.20     24.63 o 
   5   7   0     1035.67     1109.21     29.07 o 
   6   7   0        1.10       15.12     20.25 o 
   7   7   0      313.50      348.31     19.77 o 
   8   7   0       40.98       59.45     18.94 o 
   9   7   0       25.63       70.32     24.07 o 
   0   8   0      728.26      749.02     27.85 o 
   1   8   0        0.88       10.05     17.53 o 
   2   8   0      691.11      721.13     64.36 o 
   3   8   0      172.17      180.88     18.24 o 
   4   8   0      146.50      155.66     18.66 o 
   5   8   0       45.42       62.59     28.72 o 
   6   8   0       24.69       32.15     22.05 o 
   7   8   0      178.83      184.83     24.89 o 
   8   8   0        6.79      114.05     55.32 o 
   0   9   0        4.59       29.88     29.16 o 
   1   9   0        2.15       29.17     19.14 o 
   2   9   0       14.57       31.67     29.97 o 
   3   9   0       50.29       26.66     24.45 o 
   4   9   0      426.64      401.11     23.71 o 
   5   9   0        1.30       -2.43     25.69 o 
   6   9   0       44.80       47.88     22.25 o 
   0  10   0       65.25       67.49     34.39 o 
   1  10   0       14.35        7.11     27.68 o 
   2  10   0       10.52       21.81     27.75 o 
   3  10   0        2.83       32.90     40.74 o 
 -12   1   1       31.20       61.93     30.11 o 
 -11   1   1       10.88       55.26     17.73 o 
 -10   1   1       24.53       70.41     17.51 o 
  -9   1   1      243.57      237.64     16.57 o 
  -8   1   1        8.53       48.23     15.23 o 
  -7   1   1       21.56       37.36     21.06 o 
  -6   1   1        1.42        0.40     18.22 o 
  -5   1   1      770.38      972.82     15.36 o 
  -4   1   1     5741.34     6586.02     75.00 o 
  -3   1   1      151.72      164.68     17.07 o 
  -2   1   1       23.21       17.00     19.28 o 
  -1   1   1       92.34      103.05     21.92 o 
   0   1   1        1.45        4.69     26.28 o 
   1   1   1     3582.03     3685.27     75.66 o 
   2   1   1      562.05      576.92     20.93 o 
   3   1   1       13.14        8.57     17.28 o 
   4   1   1      410.06      479.40     15.01 o 
   5   1   1     1717.14     1976.38     47.38 o 
   6   1   1       59.84       87.22     17.16 o 
   7   1   1      573.38      544.96     16.57 o 
   8   1   1       22.48       15.65     16.66 o 
   9   1   1        9.42        7.59     17.78 o 
  10   1   1       17.19       30.09     15.95 o 
  11   1   1       24.87       38.60     23.41 o 
  12   1   1      101.99       99.22     31.79 o 
 -12   2   1       91.84      166.33     26.56 o 
 -11   2   1      202.18      213.00     21.70 o 
 -10   2   1      132.26      137.53     16.21 o 
  -9   2   1      367.40      333.10     23.61 o 
  -8   2   1      392.16      354.90     24.35 o 
  -7   2   1     1328.61     1304.12     31.61 o 
  -6   2   1      303.98      362.70     35.80 o 
  -5   2   1     1111.38     1138.73     20.17 o 
  -4   2   1      257.47      199.27     13.89 o 
  -3   2   1      278.73      271.59     19.20 o 
  -2   2   1     5248.71     5458.83     90.40 o 
  -1   2   1    14514.92    15978.74    376.77 o 
   0   2   1    11105.08    11173.32     97.53 o 
   1   2   1     4493.87     4654.84     98.92 o 
   2   2   1     1482.53     1577.15     26.65 o 
   3   2   1     4173.60     4329.56     27.93 o 
   4   2   1      179.43      175.09     16.88 o 
   5   2   1      524.04      517.65     17.94 o 
   6   2   1       98.86      123.21     15.33 o 
   7   2   1       70.55      116.85     17.02 o 
   8   2   1      310.09      350.04     17.67 o 
   9   2   1       54.34      103.36     16.44 o 
  10   2   1       99.11      135.78     21.83 o 
  11   2   1        2.61       25.20     23.90 o 
  12   2   1        5.61       66.46     21.89 o 
 -11   3   1      125.40      144.59     18.47 o 
 -10   3   1      124.53      163.46     15.88 o 
  -9   3   1     1270.03     1343.93     22.51 o 
  -8   3   1      216.05      242.76     25.49 o 
  -7   3   1      870.78      828.78     23.29 o 
  -6   3   1      399.38      462.61     23.11 o 
  -5   3   1     2553.06     2569.73     33.55 o 
  -4   3   1     1939.20     2009.18     21.11 o 
  -3   3   1        5.78       32.84     13.22 o 
  -2   3   1     2121.42     2165.56     27.01 o 
  -1   3   1      883.44      943.33     18.58 o 
   0   3   1     6638.93     6788.28     62.14 o 
   1   3   1      183.74      166.92     19.16 o 
   2   3   1     2803.77     2799.06     37.49 o 
   3   3   1     1656.95     1639.26     28.62 o 
   4   3   1     2169.10     2292.88     40.19 o 
   5   3   1     2630.98     2611.35     28.28 o 
   6   3   1       17.34       48.76     17.29 o 
   7   3   1     1571.13     1603.89     38.82 o 
   8   3   1       99.98      124.69     18.47 o 
   9   3   1      125.13      160.93     18.90 o 
  10   3   1      257.17      272.07     22.38 o 
  11   3   1       96.85      170.95     35.09 o 
 -11   4   1      292.82      361.19     28.71 o 
 -10   4   1       47.99       81.35     23.53 o 
  -9   4   1      564.37      589.55     20.62 o 
  -8   4   1       94.54      140.48     20.74 o 
  -7   4   1     3015.60     2966.17     24.12 o 
  -6   4   1      447.46      431.59     19.70 o 
  -5   4   1     1415.41     1406.42     17.37 o 
  -4   4   1     2420.85     2343.25     36.74 o 
  -3   4   1     3235.71     3349.35     54.63 o 
  -2   4   1    14589.05    15033.39    320.09 o 
  -1   4   1      394.45      418.09     20.85 o 
   0   4   1     3835.38     3811.55     23.12 o 
   1   4   1     1400.61     1349.42     17.31 o 
   2   4   1     4438.37     4389.38     29.56 o 
   3   4   1     3264.05     3168.78     62.14 o 
   4   4   1      433.18      443.65     16.04 o 
   5   4   1     2069.80     2015.61     42.85 o 
   6   4   1       35.27       96.48     19.42 o 
   7   4   1     2269.45     2389.15     36.79 o 
   8   4   1        2.27      -10.67     25.18 o 
   9   4   1      296.77      322.43     28.93 o 
  10   4   1      272.90      293.65     19.79 o 
  11   4   1        7.15       31.52     32.78 o 
 -10   5   1      219.65      167.91     20.30 o 
  -9   5   1      932.27      948.04     26.39 o 
  -8   5   1       96.44       78.79     16.48 o 
  -7   5   1     1041.35     1069.40     23.60 o 
  -6   5   1      420.83      450.59     22.13 o 
  -5   5   1     2987.55     2903.51     29.66 o 
  -4   5   1     2476.42     2444.54     49.88 o 
  -3   5   1      159.12      145.97     14.77 o 
  -2   5   1     2529.66     2391.88     42.15 o 
  -1   5   1       28.63       62.59     16.70 o 
   0   5   1     6847.04     6752.97     39.54 o 
   1   5   1      975.26      954.47     17.26 o 
   2   5   1     3645.68     3587.51     29.51 o 
   3   5   1     2750.15     2658.53     43.85 o 
   4   5   1     1964.42     2009.53     27.23 o 
   5   5   1     3015.31     3005.69     49.01 o 
   6   5   1        1.91       23.99     16.05 o 
   7   5   1     1923.73     1918.77     34.10 o 
   8   5   1      718.09      738.68     17.80 o 
   9   5   1     1252.12     1242.80     42.51 o 
  10   5   1      269.92      303.38     32.10 o 
 -10   6   1       22.16       14.13     26.45 o 
  -9   6   1      306.90      393.15     27.47 o 
  -8   6   1       82.04      116.99     18.94 o 
  -7   6   1     1870.15     1887.65     35.88 o 
  -6   6   1     1348.60     1380.81     20.97 o 
  -5   6   1     1831.78     1874.81     21.41 o 
  -4   6   1     2317.80     2288.09     23.82 o 
  -3   6   1     2231.34     2168.44     25.72 o 
  -2   6   1     5748.10     5573.55     62.46 o 
  -1   6   1        0.06       10.95     18.33 o 
   0   6   1     4897.34     4826.72     45.19 o 
   1   6   1      841.15      844.83     20.54 o 
   2   6   1     2938.31     2870.47     25.91 o 
   3   6   1     3336.00     3239.19     85.94 o 
   4   6   1      200.31      204.08     17.15 o 
   5   6   1     4106.33     4147.00     25.61 o 
   6   6   1       50.80       59.45     18.75 o 
   7   6   1     2596.97     2477.63     68.54 o 
   8   6   1      521.65      521.52     21.73 o 
   9   6   1     1273.43     1247.47     40.65 o 
  10   6   1      507.05      512.61     27.94 o 
  -9   7   1     1510.98     1387.86     24.57 o 
  -8   7   1        2.27       13.08     22.39 o 
  -7   7   1     2117.93     2160.77     51.07 o 
  -6   7   1      341.70      350.37     16.67 o 
  -5   7   1     1965.14     1932.14     35.80 o 
  -4   7   1     3893.35     3873.58    149.57 o 
  -3   7   1      545.31      518.56     21.44 o 
  -2   7   1     4831.28     4764.66    137.06 o 
  -1   7   1        1.14      -11.73     17.59 o 
   0   7   1     4922.24     4979.49     57.06 o 
   1   7   1      898.98      918.29     20.76 o 
   2   7   1     2110.45     2105.62     24.95 o 
   3   7   1     2176.04     2163.35     25.11 o 
   4   7   1      273.31      292.66     23.09 o 
   5   7   1     3007.74     3127.48     41.42 o 
   6   7   1        9.57       24.51     18.58 o 
   7   7   1     1326.31     1354.84     20.89 o 
   8   7   1       49.65       97.85     20.97 o 
   9   7   1      231.45      248.43     22.77 o 
  -8   8   1        6.06        2.69     32.28 o 
  -7   8   1     1373.74     1363.86     29.80 o 
  -6   8   1      574.51      581.75     35.05 o 
  -5   8   1     1297.48     1274.83     26.36 o 
  -4   8   1     1798.18     1766.51     26.71 o 
  -3   8   1      751.16      734.29     21.64 o 
  -2   8   1     3678.82     3725.56     38.70 o 
  -1   8   1       28.85       43.31     17.76 o 
   0   8   1     4973.11     4883.35    140.87 o 
   1   8   1      705.33      701.78     62.70 o 
   2   8   1     2451.27     2495.55     33.62 o 
   3   8   1     2017.47     2020.31     26.52 o 
   4   8   1      691.30      688.17     20.87 o 
   5   8   1     2029.14     2039.41     35.38 o 
   6   8   1       29.63       65.77     26.13 o 
   7   8   1      864.45      890.05     57.99 o 
  -6   9   1      669.18      580.27     24.27 o 
  -5   9   1     1122.41     1073.32     25.29 o 
  -4   9   1     2174.78     2250.35     56.14 o 
  -3   9   1      384.53      428.13     24.59 o 
  -2   9   1     2607.31     2595.75     35.83 o 
  -1   9   1       76.34       64.72     19.92 o 
   0   9   1     2135.79     2206.47     32.49 o 
   1   9   1      901.20      871.96     31.18 o 
   2   9   1     1730.05     1653.95     86.69 o 
   3   9   1     1267.66     1251.23     28.06 o 
   4   9   1      279.20      302.60     30.57 o 
   5   9   1     1052.66     1026.13     44.72 o 
   6   9   1       14.84        6.96     57.60 o 
  -3  10   1       16.93       36.66     28.26 o 
  -2  10   1     1875.06     1892.92     32.44 o 
  -1  10   1        8.66       33.47     28.30 o 
   0  10   1     2022.54     1961.40     30.24 o 
   1  10   1      737.70      717.20     37.03 o 
   2  10   1     1110.72     1071.98     78.18 o 
   3  10   1     1131.98     1079.33    100.53 o 
 -12   0   2      172.24      164.81     43.36 o 
 -11   0   2     1601.09     1503.93    126.85 o 
 -10   0   2      131.07      211.44     51.09 o 
  -9   0   2     7238.03     6889.89    132.07 o 
  -8   0   2      837.49      828.25     28.47 o 
  -7   0   2     6306.06     6209.45     33.58 o 
  -6   0   2     3378.58     3297.46     48.34 o 
  -5   0   2    10194.13    10627.75     44.66 o 
  -4   0   2    14920.66    14845.00     90.33 o 
  -3   0   2      164.03      141.91     29.55 o 
  -2   0   2    39512.45    39869.73   1098.38 o 
  -1   0   2     2692.66     2848.63     47.45 o 
   0   0   2     3891.71     3650.16    100.48 o 
   1   0   2    38223.22    37853.67    397.21 o 
   2   0   2     2958.38     2998.20     38.80 o 
   3   0   2    28294.68    29064.43     86.35 o 
   4   0   2     1517.59     1457.76     29.78 o 
   5   0   2     9418.63     8992.09     67.34 o 
   6   0   2      957.97     1033.96     53.96 o 
   7   0   2     2511.27     2446.05     67.76 o 
   8   0   2     2489.26     2376.66     29.08 o 
   9   0   2      567.59      610.94     29.33 o 
  10   0   2      545.86      575.01     62.64 o 
  11   0   2      118.80      130.18     27.06 o 
  12   0   2      404.13      377.24     30.93 o 
 -12   1   2      352.27      366.77     21.19 o 
 -11   1   2     2106.40     2097.14     37.54 o 
 -10   1   2      134.80      162.96     17.72 o 
  -9   1   2     3079.78     3046.75     37.12 o 
  -8   1   2      540.95      536.91     15.47 o 
  -7   1   2     6058.83     5943.71     92.21 o 
  -6   1   2     6353.55     6213.93    117.72 o 
  -5   1   2      546.83      414.09     23.96 o 
  -4   1   2    15316.16    15006.39    108.95 o 
  -3   1   2       39.37       66.33     19.87 o 
  -2   1   2    15134.49    15396.31    162.99 o 
  -1   1   2     1511.15     1656.69     26.90 o 
   0   1   2    19340.27    18640.21    388.33 o 
   1   1   2     8839.98     8858.62     53.59 o 
   2   1   2    17315.35    16996.97     73.15 o 
   3   1   2     9334.49     9045.11     87.95 o 
   4   1   2      588.78      597.24     17.58 o 
   5   1   2    15752.63    15954.72    136.08 o 
   6   1   2     1003.75     1112.99     23.15 o 
   7   1   2     4396.93     4272.51     56.62 o 
   8   1   2      276.03      268.49     17.40 o 
   9   1   2     1614.05     1613.64     19.36 o 
  10   1   2     1482.81     1450.07     20.22 o 
  11   1   2      160.03      204.88     23.79 o 
  12   1   2      398.27      363.67     41.71 o 
 -12   2   2      109.82      105.08     21.95 o 
 -11   2   2      901.49      935.51     22.52 o 
 -10   2   2       94.34      142.33     18.31 o 
  -9   2   2     2978.40     3089.38     31.58 o 
  -8   2   2     1464.63     1376.74     37.28 o 
  -7   2   2     4185.23     4032.15     81.19 o 
  -6   2   2     3663.57     3517.88    131.63 o 
  -5   2   2     5516.52     5640.95     38.62 o 
  -4   2   2    19265.91    20286.12    300.58 o 
  -3   2   2     1372.39     1453.50     22.31 o 
  -2   2   2    30975.92    31762.77    462.08 o 
  -1   2   2    13320.87    14519.97    355.38 o 
   0   2   2    47881.24    46690.27    329.68 o 
   1   2   2    14686.44    14562.97    182.53 o 
   2   2   2     8236.88     7866.38    150.07 o 
   3   2   2    15797.30    15383.36    203.85 o 
   4   2   2      119.03      123.87     18.06 o 
   5   2   2     8888.19     8539.53    105.04 o 
   6   2   2      710.97      710.88     18.21 o 
   7   2   2     9405.44     9444.32    142.37 o 
   8   2   2     1075.26     1079.39     17.80 o 
   9   2   2      495.18      512.78     19.78 o 
  10   2   2      789.43      775.84     21.31 o 
  11   2   2       45.67       90.92     19.75 o 
  12   2   2      621.24      639.24     56.62 o 
 -11   3   2     1347.15     1260.08     26.03 o 
 -10   3   2        0.12       20.89     20.25 o 
  -9   3   2     1630.82     1683.24     40.60 o 
  -8   3   2      471.90      507.84     17.92 o 
  -7   3   2     3761.91     3789.09     64.54 o 
  -6   3   2     7916.11     7938.86     50.63 o 
  -5   3   2     3794.42     3802.43     24.79 o 
  -4   3   2     8847.08     8600.16    179.96 o 
  -3   3   2       29.47       43.83     14.74 o 
  -2   3   2    15591.55    15996.63    362.71 o 
  -1   3   2      619.84      575.56     17.19 o 
   0   3   2    12954.76    12692.63    233.04 o 
   1   3   2     3703.49     3590.18     42.96 o 
   2   3   2     2844.41     2796.88     31.47 o 
   3   3   2    20575.66    20823.98    498.73 o 
   4   3   2     3788.13     3990.03     61.91 o 
   5   3   2     7357.83     6917.71    278.68 o 
   6   3   2       70.62       72.84     15.39 o 
   7   3   2     1803.73     1838.97     22.00 o 
   8   3   2     1114.74     1063.06     52.58 o 
   9   3   2     2014.18     1922.15     43.00 o 
  10   3   2      896.46      887.24     23.68 o 
  11   3   2       75.70      111.76     22.50 o 
 -11   4   2      295.00      288.10     32.02 o 
 -10   4   2        0.06        4.55     23.97 o 
  -9   4   2     1580.86     1605.34     48.71 o 
  -8   4   2       77.97      113.73     18.64 o 
  -7   4   2      812.44      825.39     17.80 o 
  -6   4   2     1628.45     1556.01     18.49 o 
  -5   4   2     1629.71     1580.20     31.49 o 
  -4   4   2     7284.80     7117.74    130.80 o 
  -3   4   2     1345.24     1431.17     70.04 o 
  -2   4   2    21343.91    21399.46    430.47 o 
  -1   4   2      332.55      434.58     17.02 o 
   0   4   2    11261.68    11199.81    161.43 o 
   1   4   2     4978.76     4908.59     41.68 o 
   2   4   2     4771.74     4635.91    123.44 o 
   3   4   2     4981.15     4816.31     48.13 o 
   4   4   2       12.25       20.29     16.38 o 
   5   4   2     5469.14     5266.79     79.24 o 
   6   4   2      393.85      408.29     22.50 o 
   7   4   2     1771.36     1798.28     47.79 o 
   8   4   2     2650.75     2548.59     25.67 o 
   9   4   2      421.29      414.36     22.76 o 
  10   4   2      889.47      877.14     24.94 o 
  11   4   2       19.03        4.85     38.67 o 
 -10   5   2        3.37       44.26     18.41 o 
  -9   5   2     1068.66     1098.54     35.70 o 
  -8   5   2      434.28      410.76     19.37 o 
  -7   5   2     2358.67     2320.11     21.82 o 
  -6   5   2     1906.19     1898.88     45.54 o 
  -5   5   2      643.48      679.20     16.95 o 
  -4   5   2     4887.00     4771.68     72.52 o 
  -3   5   2       50.85       74.65     17.23 o 
  -2   5   2     2946.37     2760.58     24.56 o 
  -1   5   2      879.36      870.98     17.30 o 
   0   5   2     2833.77     2830.88     20.76 o 
   1   5   2     1354.83     1337.48     20.56 o 
   2   5   2     2982.28     2957.69     44.32 o 
   3   5   2      686.71      630.24     19.57 o 
   4   5   2        1.43        9.96     18.53 o 
   5   5   2     1902.29     1866.05     53.44 o 
   6   5   2        9.28       18.92     16.11 o 
   7   5   2     1402.23     1378.56     39.35 o 
   8   5   2        1.71      -16.55     16.55 o 
   9   5   2      347.01      368.36     25.12 o 
  10   5   2      256.50      280.75     23.20 o 
 -10   6   2       23.93       54.80     18.62 o 
  -9   6   2      162.64      193.08     20.34 o 
  -8   6   2      583.06      557.93     20.00 o 
  -7   6   2      506.87      536.95     18.76 o 
  -6   6   2      616.25      608.62     23.64 o 
  -5   6   2      239.21      277.15     17.23 o 
  -4   6   2     1276.88     1288.61     27.53 o 
  -3   6   2      386.84      398.70     18.91 o 
  -2   6   2     2032.66     1969.87     54.84 o 
  -1   6   2      827.53      874.71     18.81 o 
   0   6   2     3567.94     3661.95     56.96 o 
   1   6   2     1673.71     1628.99     29.33 o 
   2   6   2      567.30      613.43     32.61 o 
   3   6   2     2486.90     2414.04     42.53 o 
   4   6   2      380.61      406.11     17.94 o 
   5   6   2     1629.08     1659.62     19.94 o 
   6   6   2       74.18       73.70     17.66 o 
   7   6   2      941.04      940.10     24.35 o 
   8   6   2       67.71       69.31     27.38 o 
   9   6   2       59.04       72.39     20.61 o 
  -9   7   2      409.07      406.84     22.68 o 
  -8   7   2      172.48      173.69     20.74 o 
  -7   7   2       84.50       94.89     20.18 o 
  -6   7   2      642.51      633.80     20.88 o 
  -5   7   2       81.95      108.86     18.09 o 
  -4   7   2     2402.53     2365.04     70.29 o 
  -3   7   2      246.90      285.09     21.47 o 
  -2   7   2      650.45      602.93     90.12 o 
  -1   7   2      204.14      245.80     15.60 o 
   0   7   2      158.35      193.41     17.52 o 
   1   7   2      348.25      363.66     17.36 o 
   2   7   2      288.38      363.67     47.38 o 
   3   7   2      732.22      738.37     23.73 o 
   4   7   2       72.15       82.74     17.03 o 
   5   7   2      234.18      285.40     43.15 o 
   6   7   2       67.37      115.28     23.02 o 
   7   7   2      284.04      305.02     24.00 o 
   8   7   2        0.23       12.57     24.22 o 
   9   7   2      275.88      154.09     32.44 o 
  -8   8   2       21.33       56.60     32.19 o 
  -7   8   2       85.36      118.37     21.26 o 
  -6   8   2       68.70       90.72     22.40 o 
  -5   8   2       88.50       86.61     33.71 o 
  -4   8   2       15.00       46.22     19.91 o 
  -3   8   2       23.16       71.27     26.98 o 
  -2   8   2      507.64      523.12     28.71 o 
  -1   8   2       81.16       98.60     19.31 o 
   0   8   2      108.65      149.27     20.22 o 
   1   8   2      626.62      680.61     21.54 o 
   2   8   2       57.63       66.51     20.58 o 
   3   8   2      222.61      274.59     23.94 o 
   4   8   2       92.97       82.57     24.24 o 
   5   8   2      481.71      480.54     25.29 o 
   6   8   2       49.26       90.40     23.77 o 
   7   8   2       38.18       64.86     33.40 o 
  -6   9   2       53.79       34.52     23.71 o 
  -5   9   2       78.80       89.95     27.54 o 
  -4   9   2       42.72       68.94     22.94 o 
  -3   9   2      132.98      152.13     20.69 o 
  -2   9   2       15.19       27.80     20.51 o 
  -1   9   2        5.80       31.21     24.31 o 
   0   9   2       27.06       93.80     24.28 o 
   1   9   2       31.10       83.73     28.68 o 
   2   9   2       40.52       73.28     25.54 o 
   3   9   2       56.33       92.96     25.57 o 
   4   9   2        3.54       -7.66     30.01 o 
   5   9   2        1.38       21.17     26.66 o 
   6   9   2        7.52        8.78     33.96 o 
  -3  10   2      101.15       77.76     28.98 o 
  -2  10   2        0.27       12.59     27.54 o 
  -1  10   2       11.99       25.58     29.90 o 
   0  10   2        8.35       12.43     26.47 o 
   1  10   2        3.90       36.22     31.26 o 
   2  10   2       33.10       73.42     33.23 o 
   3  10   2       24.34       61.77     36.56 o 
 -12   1   3       12.11       38.21     25.42 o 
 -11   1   3       13.43        2.52     20.35 o 
 -10   1   3       48.32       62.27     31.78 o 
  -9   1   3       94.57      108.50     16.56 o 
  -8   1   3       55.06       49.23     14.35 o 
  -7   1   3      181.22      166.85     15.52 o 
  -6   1   3      127.10      145.62     21.87 o 
  -5   1   3      512.82      579.13     16.52 o 
  -4   1   3       29.17       16.95     15.20 o 
  -3   1   3      413.11      477.38     19.04 o 
  -2   1   3      390.64      441.78     22.14 o 
  -1   1   3      870.15      919.73     22.24 o 
   0   1   3     2036.46     2137.31     45.25 o 
   1   1   3     1127.69     1083.40     39.27 o 
   2   1   3     5614.41     6239.64     79.81 o 
   3   1   3       13.77       22.13     16.60 o 
   4   1   3      209.24      253.81     16.86 o 
   5   1   3      200.52      216.76     13.95 o 
   6   1   3       16.96       32.73     16.53 o 
   7   1   3      587.21      593.69     16.69 o 
   8   1   3       21.35       40.42     16.02 o 
   9   1   3       21.73       40.57     28.16 o 
  10   1   3      159.30      171.87     19.12 o 
  11   1   3      310.61      322.61     23.32 o 
  12   1   3        8.10      -20.34     20.34 o 
 -12   2   3        0.45      173.10     69.62 o 
 -11   2   3      330.56      356.01     24.10 o 
 -10   2   3       51.71       89.46     17.39 o 
  -9   2   3      250.34      282.21     20.51 o 
  -8   2   3      933.48      928.01     17.34 o 
  -7   2   3     1168.30     1176.84     23.52 o 
  -6   2   3      887.34      863.21     17.92 o 
  -5   2   3      622.14      674.01     16.55 o 
  -4   2   3     1190.86     1163.23     21.85 o 
  -3   2   3      361.94      392.08     16.25 o 
  -2   2   3     1431.82     1420.22     26.60 o 
  -1   2   3     1805.25     2216.53     80.98 o 
   0   2   3      153.94      228.77     21.95 o 
   1   2   3     1360.10     1382.58     26.31 o 
   2   2   3      230.04      302.64     20.03 o 
   3   2   3     2341.91     2308.70     30.90 o 
   4   2   3     1082.64     1184.62     50.02 o 
   5   2   3     2664.64     2608.13     44.62 o 
   6   2   3       83.07       99.99     21.50 o 
   7   2   3     1190.43     1241.82     19.31 o 
   8   2   3        6.79       47.22     14.52 o 
   9   2   3      405.48      417.31     19.28 o 
  10   2   3       85.71       90.87     20.49 o 
  11   2   3       36.83       45.84     18.81 o 
 -11   3   3      323.76      356.21     50.17 o 
 -10   3   3        0.93       -3.09     21.29 o 
  -9   3   3      728.55      728.31     21.83 o 
  -8   3   3       19.27       62.10     19.90 o 
  -7   3   3      681.74      712.24     17.22 o 
  -6   3   3      255.04      238.99     17.74 o 
  -5   3   3       10.84       25.62     15.05 o 
  -4   3   3     2424.71     2411.23     36.01 o 
  -3   3   3      209.92      242.99     15.16 o 
  -2   3   3     4491.69     4485.17    116.29 o 
  -1   3   3     1175.47     1182.36     21.46 o 
   0   3   3      974.43      911.03     25.65 o 
   1   3   3     2317.69     2275.92     30.51 o 
   2   3   3      850.76      876.95     21.59 o 
   3   3   3     6478.48     6607.28     56.67 o 
   4   3   3      717.57      757.67     26.34 o 
   5   3   3      921.98      940.50     28.95 o 
   6   3   3      243.34      275.39     19.42 o 
   7   3   3      407.39      439.78     19.98 o 
   8   3   3     1233.57     1192.81     57.09 o 
   9   3   3       51.03       90.05     17.34 o 
  10   3   3       74.75      101.04     23.29 o 
  11   3   3        0.67      -20.36     20.73 o 
 -11   4   3      465.07      417.09     25.20 o 
 -10   4   3        1.14       46.68     20.81 o 
  -9   4   3     1152.06     1175.51     37.39 o 
  -8   4   3      186.73      164.78     18.76 o 
  -7   4   3      755.84      768.25     20.46 o 
  -6   4   3     2581.11     2494.40     40.13 o 
  -5   4   3      644.67      633.19     16.77 o 
  -4   4   3     5704.12     5739.98     97.18 o 
  -3   4   3       89.16       89.68     16.94 o 
  -2   4   3     1475.16     1323.87     17.83 o 
  -1   4   3     4411.42     4489.53     53.84 o 
   0   4   3     5807.22     5834.38     45.35 o 
   1   4   3     5450.14     5559.32     34.60 o 
   2   4   3      301.80      282.70     20.22 o 
   3   4   3     1295.08     1164.08     32.87 o 
   4   4   3        2.10       29.21     15.40 o 
   5   4   3     3596.29     3676.68     46.42 o 
   6   4   3      870.85      857.05     38.05 o 
   7   4   3      228.05      232.05     18.07 o 
   8   4   3      839.53      905.35     18.55 o 
   9   4   3      193.97      210.64     25.29 o 
  10   4   3      760.24      828.85     29.67 o 
  11   4   3       11.58        1.56     25.90 o 
 -10   5   3        0.25       -7.95     22.26 o 
  -9   5   3     1102.47     1144.41     33.85 o 
  -8   5   3      798.51      761.81     19.88 o 
  -7   5   3     1427.45     1425.05     28.79 o 
  -6   5   3     4433.18     4355.05     53.36 o 
  -5   5   3     1427.80     1475.98     27.99 o 
  -4   5   3     3922.16     3822.52     46.29 o 
  -3   5   3       60.65       83.96     16.09 o 
  -2   5   3     9021.32     8686.71    132.21 o 
  -1   5   3     2278.85     2322.90     27.47 o 
   0   5   3     4128.47     4322.04     41.23 o 
   1   5   3     2401.97     2352.50     25.08 o 
   2   5   3      549.94      559.54     24.75 o 
   3   5   3     8524.35     8259.05    161.28 o 
   4   5   3      162.67      202.70     17.54 o 
   5   5   3     1955.02     1979.36     28.78 o 
   6   5   3      242.47      256.34     16.78 o 
   7   5   3     1045.59     1066.63     20.99 o 
   8   5   3      616.28      609.18     23.56 o 
   9   5   3        7.42       22.45     21.31 o 
  10   5   3      161.88      213.39     23.36 o 
 -10   6   3       15.39       48.55     24.14 o 
  -9   6   3     1502.75     1444.94     24.10 o 
  -8   6   3      140.17      167.98     19.11 o 
  -7   6   3     1102.85     1125.59     41.34 o 
  -6   6   3     1488.36     1470.73     21.06 o 
  -5   6   3      224.31      238.24     18.61 o 
  -4   6   3     7118.75     7037.55     95.04 o 
  -3   6   3      183.33      207.08     16.44 o 
  -2   6   3     9952.05     9706.24    180.95 o 
  -1   6   3     1261.40     1313.16     19.57 o 
   0   6   3     6428.97     6369.65     56.79 o 
   1   6   3     5137.23     5050.23     67.66 o 
   2   6   3      904.25      899.72     25.65 o 
   3   6   3     3190.44     3170.38     77.65 o 
   4   6   3       58.19       97.79     19.53 o 
   5   6   3     2421.02     2537.89     39.92 o 
   6   6   3      769.64      783.31     20.60 o 
   7   6   3      323.27      365.85     18.84 o 
   8   6   3      614.86      614.48     22.20 o 
   9   6   3       18.35       46.43     22.66 o 
  -9   7   3      908.29      855.07     52.99 o 
  -8   7   3      738.31      709.89     25.85 o 
  -7   7   3     1036.26     1068.19     29.59 o 
  -6   7   3     1971.16     1963.51     38.45 o 
  -5   7   3        9.31       20.93     17.64 o 
  -4   7   3     4725.98     4657.57     26.71 o 
  -3   7   3       15.11       40.02     25.08 o 
  -2   7   3     3243.69     3229.15     24.66 o 
  -1   7   3     1061.70     1087.77     17.74 o 
   0   7   3     1489.16     1425.93     22.87 o 
   1   7   3     3257.36     3252.93     38.70 o 
   2   7   3     1778.31     1793.87     42.19 o 
   3   7   3     2602.57     2619.03     35.44 o 
   4   7   3        1.13       30.01     25.39 o 
   5   7   3     1551.15     1653.92     50.73 o 
   6   7   3      227.92      280.50     22.46 o 
   7   7   3     1032.22     1089.98     28.37 o 
   8   7   3      692.51      707.50     27.45 o 
  -7   8   3      755.04      716.21     23.97 o 
  -6   8   3      953.04      994.43     31.96 o 
  -5   8   3      724.40      661.14     28.20 o 
  -4   8   3     1781.27     1703.93    285.01 o 
  -3   8   3        0.34       22.10     20.71 o 
  -2   8   3     3305.89     3345.07     40.52 o 
  -1   8   3      793.40      843.93     25.93 o 
   0   8   3     1710.54     1754.82     46.65 o 
   1   8   3     2939.63     2996.98     86.77 o 
   2   8   3      257.20      291.77     83.75 o 
   3   8   3     3002.49     3026.86     32.77 o 
   4   8   3       18.72       59.23     21.72 o 
   5   8   3     1980.52     2027.01     50.42 o 
   6   8   3      598.82      649.62     28.57 o 
   7   8   3      764.47      724.23     34.48 o 
  -6   9   3     1143.45     1048.53     31.20 o 
  -5   9   3       49.10       61.68     24.23 o 
  -4   9   3     1360.66     1414.51     40.58 o 
  -3   9   3      296.43      275.41     21.35 o 
  -2   9   3     1581.68     1629.48     42.67 o 
  -1   9   3      565.62      557.55    100.42 o 
   0   9   3     1472.76     1482.18     27.05 o 
   1   9   3      785.29      847.92     41.78 o 
   2   9   3      228.80      265.77     25.36 o 
   3   9   3     1541.47     1566.55     34.76 o 
   4   9   3        1.11      -13.63     26.09 o 
   5   9   3     1408.88     1278.34    102.08 o 
  -3  10   3       78.75       61.19     27.53 o 
  -2  10   3     1591.36     1558.91     35.37 o 
  -1  10   3      563.22      557.38     25.90 o 
   0  10   3      789.43      741.47     51.56 o 
   1  10   3     1254.29     1227.01     58.59 o 
   2  10   3      141.39      158.24     27.73 o 
 -12   0   4       12.70       42.60     41.77 o 
 -11   0   4     1748.20     1781.72     35.77 o 
 -10   0   4      512.34      509.68     22.31 o 
  -9   0   4      305.20      357.05     20.83 o 
  -8   0   4     5538.00     5362.16    200.63 o 
  -7   0   4     2842.37     3015.49     27.63 o 
  -6   0   4    12410.34    12420.03    165.01 o 
  -5   0   4       60.06       79.24     21.74 o 
  -4   0   4    16101.80    16322.13    387.15 o 
  -3   0   4      779.96      733.06     27.30 o 
  -2   0   4    41336.41    42876.66   1087.19 o 
  -1   0   4    13734.31    14455.95    278.43 o 
   0   0   4     5091.76     5113.08    140.79 o 
   1   0   4    15737.81    14698.80    103.73 o 
   2   0   4     1731.10     1621.08     31.08 o 
   3   0   4    35018.73    35741.96     99.38 o 
   4   0   4     1476.84     1378.23     33.79 o 
   5   0   4     7472.91     7414.99     91.27 o 
   6   0   4    12183.13    11254.38     97.06 o 
   7   0   4     8610.44     8594.71     52.69 o 
   8   0   4     4182.77     4177.00     45.05 o 
   9   0   4      148.26      196.29     23.10 o 
  10   0   4      653.73      628.44     51.19 o 
  11   0   4      324.95      330.69    109.01 o 
 -12   1   4      113.73       62.83     23.55 o 
 -11   1   4     1285.80     1302.36     26.65 o 
 -10   1   4      378.82      383.47     17.71 o 
  -9   1   4     3671.30     3815.54     57.07 o 
  -8   1   4     3946.81     3968.46     30.77 o 
  -7   1   4     1553.41     1568.57     35.20 o 
  -6   1   4    10494.43    10463.13    187.49 o 
  -5   1   4      327.08      414.04     17.29 o 
  -4   1   4    20323.56    20523.97    215.99 o 
  -3   1   4     4747.23     4975.46    101.99 o 
  -2   1   4     8859.05     8628.94    188.44 o 
  -1   1   4     8848.36     8915.56    138.04 o 
   0   1   4    13274.22    13917.70    298.36 o 
   1   1   4    33001.74    34332.82   1512.75 o 
   2   1   4       78.48      157.23     22.19 o 
   3   1   4    13337.48    13279.96    316.31 o 
   4   1   4      635.03      633.81     17.80 o 
   5   1   4     7209.50     7165.08     83.69 o 
   6   1   4     2002.72     1940.34     22.62 o 
   7   1   4     1281.87     1281.56     19.46 o 
   8   1   4     1775.39     1731.93     46.65 o 
   9   1   4      429.53      469.43     17.82 o 
  10   1   4     2184.25     2178.46     25.15 o 
  11   1   4        3.56       42.87     21.83 o 
 -12   2   4       26.63       60.20     24.51 o 
 -11   2   4     1580.79     1627.47     37.76 o 
 -10   2   4     1033.01     1030.91     21.02 o 
  -9   2   4     2724.14     2667.42     27.86 o 
  -8   2   4     1455.28     1446.68     35.25 o 
  -7   2   4     1586.71     1679.22     37.33 o 
  -6   2   4     9212.62     9057.55    109.10 o 
  -5   2   4      215.07      241.88     24.14 o 
  -4   2   4    14585.45    14469.71    133.41 o 
  -3   2   4      515.81      509.44     16.23 o 
  -2   2   4    24466.51    25723.58    407.08 o 
  -1   2   4    13108.73    13017.82    290.39 o 
   0   2   4     3757.18     3303.98     87.03 o 
   1   2   4    13291.60    13272.47    197.93 o 
   2   2   4     1830.29     1900.03     30.11 o 
   3   2   4    15335.45    14726.93    155.63 o 
   4   2   4     1754.16     1859.25     26.63 o 
   5   2   4     9555.63     9511.61     54.57 o 
   6   2   4      702.45      677.94     17.80 o 
   7   2   4      255.74      286.08     17.32 o 
   8   2   4     3522.52     3535.00     23.38 o 
   9   2   4       21.43       27.06     19.08 o 
  10   2   4      950.97      970.65     45.48 o 
  11   2   4        0.22       27.98     20.31 o 
 -11   3   4     1093.23     1041.46     24.06 o 
 -10   3   4      348.19      349.72     36.13 o 
  -9   3   4     1831.34     1900.42     23.12 o 
  -8   3   4     4335.58     4274.80     45.82 o 
  -7   3   4      786.40      818.16     16.13 o 
  -6   3   4     7489.56     7387.89    118.62 o 
  -5   3   4      317.65      356.57     19.66 o 
  -4   3   4    10299.86    10121.14    242.02 o 
  -3   3   4     4336.65     4456.43    102.20 o 
  -2   3   4     6681.17     6281.03    289.72 o 
  -1   3   4     4089.71     3924.65     61.51 o 
   0   3   4     4698.33     4559.60     63.29 o 
   1   3   4    10379.34    10237.90     52.97 o 
   2   3   4       86.53      116.30     17.15 o 
   3   3   4     5342.90     5172.77    133.84 o 
   4   3   4      463.54      456.30     16.13 o 
   5   3   4     3011.34     2897.87     27.01 o 
   6   3   4     1340.47     1249.31     30.60 o 
   7   3   4     1579.41     1561.09     20.83 o 
   8   3   4      632.91      629.35     21.45 o 
   9   3   4      499.55      582.45     18.69 o 
  10   3   4      371.84      377.72     29.76 o 
  11   3   4       58.58       61.66     23.28 o 
 -11   4   4     1051.68      991.09     25.00 o 
 -10   4   4      307.26      335.35     34.68 o 
  -9   4   4     1042.41     1067.92     21.40 o 
  -8   4   4      871.45      884.87     18.81 o 
  -7   4   4      616.56      628.65     23.36 o 
  -6   4   4     2969.40     2855.52     49.96 o 
  -5   4   4        0.17       39.24     18.40 o 
  -4   4   4     9928.38     9648.25    213.95 o 
  -3   4   4     1405.57     1387.71     33.73 o 
  -2   4   4     4297.33     3962.86    106.96 o 
  -1   4   4    21323.14    20186.18   1859.31 o 
   0   4   4     4022.08     4056.97     30.98 o 
   1   4   4    11754.00    11417.30     57.30 o 
   2   4   4      230.12      231.58     22.88 o 
   3   4   4     7036.80     6893.82     73.96 o 
   4   4   4      153.20      167.44     17.44 o 
   5   4   4     2289.42     2255.21     38.72 o 
   6   4   4     1580.11     1588.94     24.82 o 
   7   4   4      418.13      428.22     20.91 o 
   8   4   4      703.77      766.95     20.38 o 
   9   4   4       40.76       42.65     20.12 o 
  10   4   4      378.34      381.76     20.95 o 
 -10   5   4      234.87      204.52     17.96 o 
  -9   5   4      417.15      450.73     18.42 o 
  -8   5   4     1495.50     1441.02     18.44 o 
  -7   5   4        5.35       33.33     17.12 o 
  -6   5   4     3743.11     3691.67     38.13 o 
  -5   5   4      924.84      902.79     21.83 o 
  -4   5   4     2683.60     2620.08     63.42 o 
  -3   5   4     1207.82     1240.01     30.85 o 
  -2   5   4     2378.10     2225.41     51.49 o 
  -1   5   4     1819.77     1688.91     21.05 o 
   0   5   4      980.17      930.56     17.99 o 
   1   5   4     3459.19     3482.53     34.90 o 
   2   5   4      163.74      203.03     27.33 o 
   3   5   4     5510.32     5557.26     72.71 o 
   4   5   4       34.09       74.41     21.13 o 
   5   5   4     1884.95     1858.38     43.30 o 
   6   5   4      199.59      188.33     15.59 o 
   7   5   4      761.78      745.03     19.49 o 
   8   5   4      763.84      762.12     22.69 o 
   9   5   4      115.92       74.25     22.26 o 
  10   5   4      966.75      912.41     52.03 o 
 -10   6   4       36.86       44.64     20.34 o 
  -9   6   4       58.27       86.25     21.44 o 
  -8   6   4      532.16      580.31     21.45 o 
  -7   6   4      333.67      361.50     20.72 o 
  -6   6   4      755.66      785.85     29.42 o 
  -5   6   4      695.93      677.35     18.57 o 
  -4   6   4     2105.14     2095.43     43.02 o 
  -3   6   4     1384.59     1441.84     23.06 o 
  -2   6   4     5758.04     5814.20     39.29 o 
  -1   6   4      319.88      338.59     16.15 o 
   0   6   4      423.37      357.82     32.55 o 
   1   6   4     3296.98     3248.33     33.90 o 
   2   6   4        9.66       43.11     20.83 o 
   3   6   4     1730.52     1735.05     29.35 o 
   4   6   4       82.09      122.82     26.50 o 
   5   6   4     1288.10     1275.35     21.50 o 
   6   6   4      818.04      805.34     19.11 o 
   7   6   4      158.95      178.42     25.18 o 
   8   6   4      355.82      342.03     18.07 o 
   9   6   4       23.73       55.66     21.07 o 
  -9   7   4      216.89      217.64     22.62 o 
  -8   7   4      274.53      313.97     27.02 o 
  -7   7   4      105.31      105.64     17.18 o 
  -6   7   4      785.17      758.12     25.17 o 
  -5   7   4       21.20       43.90     19.80 o 
  -4   7   4       28.06       54.93     16.42 o 
  -3   7   4        4.87       -1.19     22.41 o 
  -2   7   4      213.74      227.81     17.12 o 
  -1   7   4      445.29      517.40     19.82 o 
   0   7   4      396.81      460.28     44.16 o 
   1   7   4      345.14      368.77     25.71 o 
   2   7   4      646.60      653.75     26.37 o 
   3   7   4      511.58      547.88     26.22 o 
   4   7   4       45.92       72.09     25.74 o 
   5   7   4      239.59      315.55     23.11 o 
   6   7   4        7.28       30.81     27.53 o 
   7   7   4      356.52      355.29     21.00 o 
   8   7   4      119.79      151.91     21.65 o 
  -7   8   4       26.15       41.23     23.89 o 
  -6   8   4      141.56      163.99     20.59 o 
  -5   8   4        8.09       23.31     21.98 o 
  -4   8   4     1528.00     1560.07     55.09 o 
  -3   8   4       63.00      101.57     21.50 o 
  -2   8   4        1.76       26.50     21.24 o 
  -1   8   4      161.09      195.66     23.14 o 
   0   8   4      121.71      163.94     25.06 o 
   1   8   4      182.33      249.16     46.92 o 
   2   8   4      106.21      129.73     21.56 o 
   3   8   4      131.00      185.05     23.54 o 
   4   8   4        3.16       32.61     24.28 o 
   5   8   4      318.07      349.60     29.72 o 
   6   8   4      252.47      247.82     26.56 o 
   7   8   4       73.06      116.73     28.14 o 
  -6   9   4      105.16      111.32     54.30 o 
  -5   9   4      348.96      313.69     27.65 o 
  -4   9   4        1.38       39.77     27.88 o 
  -3   9   4       23.07       40.98     21.33 o 
  -2   9   4        3.45       23.25     25.45 o 
  -1   9   4       45.68       89.13     22.41 o 
   0   9   4       26.53       56.12     21.99 o 
   1   9   4        0.90      -10.45     21.75 o 
   2   9   4       32.08       53.59     28.93 o 
   3   9   4      109.56      216.61     83.05 o 
   4   9   4       33.86       34.02     37.53 o 
   5   9   4        0.15        7.37     27.26 o 
  -2  10   4       24.01       19.26     39.18 o 
  -1  10   4       15.49       78.65     25.13 o 
   0  10   4        6.65       75.27     31.77 o 
   1  10   4        3.88       26.82     32.07 o 
   2  10   4        3.68       20.97     32.49 o 
 -12   1   5       19.47       -1.48     25.41 o 
 -11   1   5      106.68      116.23     17.26 o 
 -10   1   5       24.97       25.18     16.43 o 
  -9   1   5      358.46      352.32     16.02 o 
  -8   1   5        1.33       55.31     15.74 o 
  -7   1   5      270.19      316.17     17.26 o 
  -6   1   5      613.90      624.00     18.77 o 
  -5   1   5        3.16       26.00     16.30 o 
  -4   1   5      377.59      360.02     17.99 o 
  -3   1   5       46.48       46.43     15.27 o 
  -2   1   5      604.32      644.30     19.38 o 
  -1   1   5      682.23      736.45     18.39 o 
   0   1   5        1.97        8.79     20.34 o 
   1   1   5      188.28      220.35     30.65 o 
   2   1   5     2910.07     3233.74     44.84 o 
   3   1   5     1145.31     1254.52     23.24 o 
   4   1   5      233.82      289.10     18.66 o 
   5   1   5      219.15      224.72     15.48 o 
   6   1   5       59.54       73.68     20.66 o 
   7   1   5      457.35      429.83     26.64 o 
   8   1   5      299.20      283.31     19.98 o 
   9   1   5        4.09       21.72     19.02 o 
  10   1   5       30.50       71.35     20.74 o 
  11   1   5      119.05      149.95     25.32 o 
 -12   2   5        8.98       35.01     32.66 o 
 -11   2   5       84.69       57.98     20.05 o 
 -10   2   5       23.91       36.54     22.47 o 
  -9   2   5       25.67       47.81     20.37 o 
  -8   2   5      699.61      681.75     17.44 o 
  -7   2   5        6.21       25.56     22.34 o 
  -6   2   5      774.93      812.19     30.75 o 
  -5   2   5       88.58       79.29     18.66 o 
  -4   2   5     2979.51     3160.14     51.83 o 
  -3   2   5      900.10      931.11     21.00 o 
  -2   2   5     4901.51     5437.24     94.93 o 
  -1   2   5       37.87       43.18     17.75 o 
   0   2   5     1742.67     1844.62     36.73 o 
   1   2   5     3208.55     3175.55     70.68 o 
   2   2   5        1.72       11.36     26.84 o 
   3   2   5      843.40      789.06     24.05 o 
   4   2   5      698.60      727.01     17.87 o 
   5   2   5        1.29       12.78     16.63 o 
   6   2   5     3320.11     3292.99     29.93 o 
   7   2   5       41.59       56.15     15.86 o 
   8   2   5     1087.40     1057.06     32.21 o 
   9   2   5       28.77       33.41     30.38 o 
  10   2   5        7.74       61.55     21.04 o 
  11   2   5       52.05       28.24     19.50 o 
 -11   3   5      371.91      374.50     19.73 o 
 -10   3   5      277.69      319.59     29.29 o 
  -9   3   5      315.26      306.96     21.23 o 
  -8   3   5     1120.13     1115.95     27.62 o 
  -7   3   5      419.26      433.26     16.86 o 
  -6   3   5     7200.98     7275.84    128.87 o 
  -5   3   5        3.27        7.61     13.16 o 
  -4   3   5     2460.27     2424.03     28.94 o 
  -3   3   5      677.12      677.08     17.00 o 
  -2   3   5     2112.65     2120.74     40.16 o 
  -1   3   5     7451.09     7587.06    115.48 o 
   0   3   5       63.92       65.44     18.12 o 
   1   3   5     3859.40     3933.85     35.69 o 
   2   3   5        0.78        3.58     17.89 o 
   3   3   5     1347.70     1262.61     28.00 o 
   4   3   5      557.94      580.49     26.48 o 
   5   3   5      482.46      445.55     18.12 o 
   6   3   5      698.99      651.92     21.17 o 
   7   3   5      406.96      447.09     16.87 o 
   8   3   5      129.28      147.11     16.86 o 
   9   3   5       30.43       19.90     20.36 o 
  10   3   5      416.03      483.50     33.27 o 
  11   3   5       12.38       38.06     21.79 o 
 -11   4   5      192.45      218.40     26.53 o 
 -10   4   5      635.06      668.21     28.90 o 
  -9   4   5      993.91     1005.81     24.70 o 
  -8   4   5     1253.46     1240.23     28.76 o 
  -7   4   5       24.36       52.44     14.87 o 
  -6   4   5     1147.15     1098.35     38.99 o 
  -5   4   5       15.84       34.62     13.75 o 
  -4   4   5     5861.22     5664.41     92.51 o 
  -3   4   5     1342.26     1323.32     31.98 o 
  -2   4   5     1969.55     1867.80     45.47 o 
  -1   4   5     2960.91     2799.52     46.10 o 
   0   4   5     2224.31     2224.23     69.35 o 
   1   4   5     5274.01     5329.16     69.99 o 
   2   4   5       44.26       63.17     17.86 o 
   3   4   5     4250.14     4321.93     67.89 o 
   4   4   5      898.05      853.09     20.37 o 
   5   4   5     3169.88     3165.72     35.92 o 
   6   4   5      391.82      414.08     21.05 o 
   7   4   5       94.30      126.17     17.02 o 
   8   4   5      694.18      720.64     20.74 o 
   9   4   5      139.53      116.94     21.26 o 
  10   4   5      285.45      298.02     19.97 o 
 -10   5   5      300.78      288.00     19.88 o 
  -9   5   5      366.58      403.00     20.64 o 
  -8   5   5     1172.07     1180.96     17.70 o 
  -7   5   5      639.51      616.08     22.98 o 
  -6   5   5     1559.21     1541.57     35.32 o 
  -5   5   5     1856.78     1829.33     50.41 o 
  -4   5   5     3080.96     3045.54     35.84 o 
  -3   5   5     1218.08     1191.88     38.36 o 
  -2   5   5     3452.93     3359.52     55.22 o 
  -1   5   5     2621.79     2476.46     34.11 o 
   0   5   5       18.12       21.65     21.42 o 
   1   5   5     4056.43     3913.52     75.43 o 
   2   5   5        3.74        7.72     20.59 o 
   3   5   5     2238.76     2196.63     25.38 o 
   4   5   5      507.80      526.23     28.95 o 
   5   5   5      699.66      727.67     32.90 o 
   6   5   5      903.12      960.25     41.85 o 
   7   5   5      183.60      229.06     17.89 o 
   8   5   5      675.82      717.58     25.42 o 
   9   5   5       77.27      125.22     20.27 o 
  10   5   5      494.29      499.96     28.25 o 
  -9   6   5      529.47      470.32     21.32 o 
  -8   6   5     1350.53     1334.43     35.66 o 
  -7   6   5      245.09      227.51     17.98 o 
  -6   6   5     2330.58     2311.18     59.02 o 
  -5   6   5      212.58      236.07     16.26 o 
  -4   6   5     2757.26     2776.91     28.08 o 
  -3   6   5     1512.58     1505.42     24.06 o 
  -2   6   5      521.57      507.48     17.29 o 
  -1   6   5     4968.15     4936.82     65.19 o 
   0   6   5      283.76      259.71     16.24 o 
   1   6   5     6150.58     6083.67    125.95 o 
   2   6   5       42.35       82.45     29.55 o 
   3   6   5     3426.03     3465.89     41.15 o 
   4   6   5      451.60      478.21     25.20 o 
   5   6   5     1011.59     1088.29     51.19 o 
   6   6   5      940.04     1022.15     26.33 o 
   7   6   5      130.08      178.02     20.35 o 
   8   6   5      595.52      619.51     24.82 o 
   9   6   5       30.63       65.84     27.81 o 
  -8   7   5      787.26      827.96     38.69 o 
  -7   7   5       14.95       39.14     19.82 o 
  -6   7   5     3659.88     3753.19     78.63 o 
  -5   7   5       26.26       50.11     17.46 o 
  -4   7   5     1592.88     1568.10     29.02 o 
  -3   7   5     1291.16     1334.09     21.99 o 
  -2   7   5     2166.34     2132.84     30.49 o 
  -1   7   5     4035.32     4178.96     35.28 o 
   0   7   5     1010.57     1037.73     28.45 o 
   1   7   5     3317.44     3350.84     32.31 o 
   2   7   5       97.07      123.98     22.00 o 
   3   7   5     3506.99     3456.49     58.56 o 
   4   7   5      684.11      692.19     31.14 o 
   5   7   5     1281.01     1346.03     28.06 o 
   6   7   5      884.82      928.13     37.00 o 
   7   7   5      188.87      212.85     29.72 o 
   8   7   5      488.49      513.78     25.21 o 
  -7   8   5      298.54      267.81     22.43 o 
  -6   8   5     2312.61     2304.59     38.74 o 
  -5   8   5       89.85       90.51     24.89 o 
  -4   8   5     4442.78     4313.48     57.88 o 
  -3   8   5     2120.84     2076.80     28.62 o 
  -2   8   5     3579.89     3482.21     27.21 o 
  -1   8   5     2556.37     2524.23     48.94 o 
   0   8   5      296.54      334.90     23.38 o 
   1   8   5     3231.81     3198.36     26.24 o 
   2   8   5      129.90      131.96     23.67 o 
   3   8   5     2630.32     2656.32     67.13 o 
   4   8   5      467.08      478.11     41.55 o 
   5   8   5      630.00      623.06     43.39 o 
   6   8   5      998.12      997.77     29.07 o 
   7   8   5       99.45      154.47     43.21 o 
  -5   9   5       55.57      100.24     27.43 o 
  -4   9   5     1911.10     1864.69     25.90 o 
  -3   9   5      296.48      356.50     22.65 o 
  -2   9   5      906.33      958.14     31.55 o 
  -1   9   5     1538.74     1639.93     45.54 o 
   0   9   5      290.46      386.36     29.73 o 
   1   9   5     2985.16     3037.36     83.78 o 
   2   9   5        2.28       76.17     29.30 o 
   3   9   5     1760.63     1826.66     44.83 o 
   4   9   5      332.16      323.16     67.55 o 
   5   9   5      644.58      678.09     54.91 o 
  -1  10   5     1459.26     1517.12     48.01 o 
   0  10   5      152.57      135.00     42.40 o 
   1  10   5      970.58     1031.08     40.87 o 
 -12   0   6      129.76       58.24     38.17 o 
 -11   0   6     1243.04     1265.54     95.22 o 
 -10   0   6     2157.28     2021.60     39.26 o 
  -9   0   6      601.75      645.15     24.88 o 
  -8   0   6     2727.02     2749.93    126.26 o 
  -7   0   6       84.95       58.20     19.27 o 
  -6   0   6    13319.85    12973.92    133.15 o 
  -5   0   6     2449.45     2394.47     66.77 o 
  -4   0   6    18001.28    18530.07    115.84 o 
  -3   0   6    18516.20    19723.12    277.32 o 
  -2   0   6    17224.54    18487.10    246.71 o 
  -1   0   6    25444.09    26879.93    678.57 o 
   0   0   6     1095.92     1265.62     38.58 o 
   1   0   6    33108.28    34329.01    177.23 o 
   2   0   6      361.46      277.34     38.40 o 
   3   0   6     6368.70     5635.08     51.77 o 
   4   0   6     6409.03     6601.57     85.47 o 
   5   0   6     1860.81     1793.66     74.58 o 
   6   0   6     5838.09     5824.07    104.16 o 
   7   0   6     1403.40     1370.20     25.61 o 
   8   0   6     1244.99     1153.70     70.51 o 
   9   0   6      296.68      298.68     31.32 o 
  10   0   6      591.34      640.04     34.99 o 
  11   0   6       93.35      113.72     36.36 o 
 -12   1   6      297.58      289.27     24.11 o 
 -11   1   6     1229.33     1300.95     46.26 o 
 -10   1   6     2237.58     2232.76     49.85 o 
  -9   1   6     1152.49     1209.02     33.66 o 
  -8   1   6     9952.70    10047.07    163.80 o 
  -7   1   6      947.65      931.09     18.33 o 
  -6   1   6    12961.87    12733.05    211.72 o 
  -5   1   6     3416.68     3472.66     50.19 o 
  -4   1   6     7885.79     7724.64     92.49 o 
  -3   1   6    12041.38    12432.49    254.84 o 
  -2   1   6     2339.58     2348.36     35.03 o 
  -1   1   6    20687.52    21546.35    394.08 o 
   0   1   6       20.05       38.23     19.24 o 
   1   1   6     8132.39     7797.37    222.33 o 
   2   1   6     2932.55     2958.82    114.03 o 
   3   1   6     6527.34     5885.10    143.85 o 
   4   1   6     3576.40     3382.82     31.13 o 
   5   1   6     1694.98     1660.99     17.94 o 
   6   1   6     1242.92     1265.17     17.84 o 
   7   1   6      733.47      779.81     36.37 o 
   8   1   6     3424.01     3377.78     38.95 o 
   9   1   6       15.57       29.12     15.52 o 
  10   1   6      560.80      616.44     22.28 o 
  11   1   6      250.67      277.91     29.01 o 
 -11   2   6      554.80      540.82     21.43 o 
 -10   2   6     1466.21     1474.93     61.95 o 
  -9   2   6       81.70       88.01     14.78 o 
  -8   2   6     3069.06     3096.44     43.30 o 
  -7   2   6      210.03      219.61     16.08 o 
  -6   2   6     7517.86     7607.70    104.38 o 
  -5   2   6     2156.62     2078.73     44.79 o 
  -4   2   6    10944.96    11084.18    204.08 o 
  -3   2   6     8487.53     8589.46    116.81 o 
  -2   2   6     2668.47     2485.29     37.90 o 
  -1   2   6    22229.70    22929.89    434.93 o 
   0   2   6      409.10      406.39     17.30 o 
   1   2   6    17929.59    17778.14    241.34 o 
   2   2   6     3172.25     3281.05     77.80 o 
   3   2   6    11979.86    11924.07    316.96 o 
   4   2   6     4837.81     4649.42     56.25 o 
   5   2   6     1787.92     1756.98     22.13 o 
   6   2   6     9214.56     8945.94     96.78 o 
   7   2   6        0.52       12.64     17.78 o 
   8   2   6     1313.83     1296.48     29.78 o 
   9   2   6       89.34       81.46     22.29 o 
  10   2   6      432.76      443.52     34.24 o 
  11   2   6      241.03      204.10     20.24 o 
 -11   3   6      705.89      714.03     22.26 o 
 -10   3   6     1134.66     1044.72     72.08 o 
  -9   3   6      308.17      399.02     57.69 o 
  -8   3   6     4632.45     4525.88     69.05 o 
  -7   3   6       48.49       76.34     19.51 o 
  -6   3   6     2255.03     2153.84     52.48 o 
  -5   3   6     3558.92     3553.92     62.27 o 
  -4   3   6     4421.00     4420.81    102.85 o 
  -3   3   6     5523.91     5444.14     90.60 o 
  -2   3   6     2841.74     2802.32    138.17 o 
  -1   3   6     7740.39     7327.94     82.77 o 
   0   3   6      274.46      305.08     18.34 o 
   1   3   6    16437.76    16563.56    236.16 o 
   2   3   6      226.40      238.00     18.23 o 
   3   3   6     4584.90     4614.29    186.18 o 
   4   3   6     2026.01     1875.84     44.48 o 
   5   3   6      833.65      826.30     20.69 o 
   6   3   6     2617.33     2511.93     34.79 o 
   7   3   6      878.06      901.53     19.79 o 
   8   3   6     1789.80     1812.10     51.11 o 
   9   3   6      224.23      217.10     24.16 o 
  10   3   6     1503.87     1507.60     23.12 o 
 -11   4   6      275.82      242.68     21.95 o 
 -10   4   6      932.06      860.81     18.78 o 
  -9   4   6      175.00      208.83     25.55 o 
  -8   4   6     2434.77     2392.78     36.82 o 
  -7   4   6       83.37      101.65     14.22 o 
  -6   4   6     6806.87     6829.52    105.78 o 
  -5   4   6       47.45       76.38     14.69 o 
  -4   4   6     3517.93     3495.26     67.37 o 
  -3   4   6     4656.20     4727.80     47.87 o 
  -2   4   6     1721.83     1645.02     20.47 o 
  -1   4   6     4882.54     4623.62     82.21 o 
   0   4   6        3.17       29.97     18.38 o 
   1   4   6     6377.87     6298.03    133.97 o 
   2   4   6      789.29      761.06     20.62 o 
   3   4   6     5574.93     5563.02     82.81 o 
   4   4   6     3140.04     3133.37     86.92 o 
   5   4   6     3531.40     3541.75     32.56 o 
   6   4   6     1310.63     1274.73     23.57 o 
   7   4   6       23.70        6.20     20.78 o 
   8   4   6      698.53      676.77     29.76 o 
   9   4   6        6.33       46.72     38.81 o 
  10   4   6      132.35      151.81     21.53 o 
 -10   5   6     1241.01     1236.79     35.52 o 
  -9   5   6      255.10      318.61     26.64 o 
  -8   5   6     1525.56     1581.42     44.74 o 
  -7   5   6       82.34      120.16     22.61 o 
  -6   5   6     2140.12     2165.34     20.48 o 
  -5   5   6      353.72      392.33     16.01 o 
  -4   5   6     1002.91      946.31     22.42 o 
  -3   5   6     1840.49     1793.76     48.45 o 
  -2   5   6      940.79      884.38     20.62 o 
  -1   5   6     5454.80     5276.79     78.78 o 
   0   5   6      409.23      463.62     39.20 o 
   1   5   6     3798.11     3621.62     79.33 o 
   2   5   6      626.60      648.01     26.88 o 
   3   5   6     1470.70     1440.50     27.06 o 
   4   5   6      877.31      865.93     41.38 o 
   5   5   6      603.01      625.11     20.55 o 
   6   5   6      554.01      551.60     24.73 o 
   7   5   6       81.56      102.22     23.41 o 
   8   5   6      585.02      605.13     28.85 o 
   9   5   6       50.01       62.66     26.07 o 
  -9   6   6      150.35      178.11     21.10 o 
  -8   6   6      677.98      755.67     20.50 o 
  -7   6   6       28.92       96.42     38.20 o 
  -6   6   6     1093.84     1126.36     20.03 o 
  -5   6   6     1492.10     1513.63     21.53 o 
  -4   6   6     2280.28     2151.88     89.64 o 
  -3   6   6     1851.79     1827.57     58.29 o 
  -2   6   6        5.28        3.55     16.54 o 
  -1   6   6     2921.41     2847.75    137.86 o 
   0   6   6       53.81       66.06     24.57 o 
   1   6   6     1456.20     1465.00     50.23 o 
   2   6   6      143.45      179.89     24.60 o 
   3   6   6     1480.49     1472.30     41.67 o 
   4   6   6      289.66      281.51     26.14 o 
   5   6   6        5.39       21.72     23.00 o 
   6   6   6      900.71      902.07     23.22 o 
   7   6   6        8.14       31.82     23.17 o 
   8   6   6      353.11      356.76     24.68 o 
   9   6   6       28.59       27.32     29.98 o 
  -8   7   6      532.60      548.56     20.44 o 
  -7   7   6      407.70      405.17     19.80 o 
  -6   7   6      775.51      772.80     21.42 o 
  -5   7   6      531.89      553.06     22.15 o 
  -4   7   6      212.08      242.45     21.95 o 
  -3   7   6      454.41      486.83     27.67 o 
  -2   7   6       72.62       99.45     19.06 o 
  -1   7   6      966.39      993.94    121.16 o 
   0   7   6       10.41       18.91     19.77 o 
   1   7   6      624.29      735.78     41.33 o 
   2   7   6      978.96     1088.56     59.48 o 
   3   7   6      308.08      289.30     23.28 o 
   4   7   6      212.91      173.27     23.59 o 
   5   7   6      167.90      130.12     24.31 o 
   6   7   6      109.65      151.43     24.74 o 
   7   7   6        2.44      -26.43     26.43 o 
   8   7   6       91.58      113.66     24.56 o 
  -7   8   6       45.61       58.35     22.15 o 
  -6   8   6      105.56      153.64     21.47 o 
  -5   8   6       88.95      114.74     22.80 o 
  -4   8   6       25.00       76.13     28.09 o 
  -3   8   6     1287.41     1303.63     30.83 o 
  -2   8   6      153.79      150.62     19.68 o 
  -1   8   6      347.46      392.08     21.80 o 
   0   8   6        3.82        1.12     24.42 o 
   1   8   6      150.17      258.20     23.52 o 
   2   8   6       91.96      112.49     27.43 o 
   3   8   6        5.24       33.30     27.04 o 
   4   8   6      351.22      367.79     40.29 o 
   5   8   6       11.58       85.33     30.16 o 
   6   8   6       48.39       55.18     27.33 o 
  -5   9   6      208.21      209.19     26.29 o 
  -4   9   6        0.25       43.05     27.96 o 
  -3   9   6        6.92       32.56     24.54 o 
  -2   9   6       38.54       67.83     30.89 o 
  -1   9   6       12.23       46.87     23.66 o 
   0   9   6        8.95       37.22     29.26 o 
   1   9   6      134.83      120.41     25.80 o 
   2   9   6       63.87       67.82     22.64 o 
   3   9   6       47.70       58.18     43.51 o 
   4   9   6       66.15      118.78     38.62 o 
 -11   1   7       28.89       79.61     25.04 o 
 -10   1   7       87.58       98.33     20.31 o 
  -9   1   7       82.84       94.24     18.84 o 
  -8   1   7       99.05      124.40     23.50 o 
  -7   1   7     1633.10     1678.20     19.09 o 
  -6   1   7     1276.49     1307.90     24.62 o 
  -5   1   7      124.72      131.36     17.13 o 
  -4   1   7       41.80       37.30     16.90 o 
  -3   1   7      433.10      437.36     13.60 o 
  -2   1   7      475.97      626.45     16.90 o 
  -1   1   7      865.85      976.77     29.73 o 
   0   1   7      228.26      251.80     16.62 o 
   1   1   7      258.91      276.96     27.20 o 
   2   1   7       12.80       24.02     22.30 o 
   3   1   7       47.75       18.40     21.01 o 
   4   1   7        0.72       31.70     25.88 o 
   5   1   7       94.64      151.79     18.92 o 
   6   1   7      454.97      466.58     18.32 o 
   7   1   7       28.92       29.67     17.17 o 
   8   1   7      278.19      288.42     21.93 o 
   9   1   7      194.83      199.31     18.95 o 
  10   1   7        5.31       58.33     18.53 o 
  11   1   7        1.77        9.85     30.67 o 
 -11   2   7        0.74       48.32     22.59 o 
 -10   2   7      490.93      466.75     32.33 o 
  -9   2   7      290.79      334.00     20.05 o 
  -8   2   7      143.08      181.00     18.43 o 
  -7   2   7       16.97        8.95     14.68 o 
  -6   2   7      180.96      177.22     17.39 o 
  -5   2   7     1823.85     1837.30     31.01 o 
  -4   2   7      952.43      979.16     18.00 o 
  -3   2   7     1836.69     1837.29     20.90 o 
  -2   2   7       51.24       63.45     17.72 o 
  -1   2   7     6739.50     7080.25    139.42 o 
   0   2   7      449.39      439.12     25.12 o 
   1   2   7     2470.89     2599.07     37.10 o 
   2   2   7       29.46       66.30     22.44 o 
   3   2   7      471.09      444.29     22.85 o 
   4   2   7      941.91      970.26     29.59 o 
   5   2   7        2.96       18.33     22.36 o 
   6   2   7       44.77       56.11     15.73 o 
   7   2   7       27.86       50.11     16.30 o 
   8   2   7        1.19       -7.25     21.26 o 
   9   2   7      302.95      286.85     20.98 o 
  10   2   7      115.67      153.20     25.80 o 
 -11   3   7      452.61      483.76     35.53 o 
 -10   3   7      517.30      567.47     32.22 o 
  -9   3   7       10.15       77.57     19.81 o 
  -8   3   7     1546.27     1540.68     41.36 o 
  -7   3   7       61.68       73.67     14.91 o 
  -6   3   7      311.53      336.11     27.75 o 
  -5   3   7     1468.88     1489.67     27.32 o 
  -4   3   7      849.83      875.75     18.54 o 
  -3   3   7     2978.10     3022.48     53.45 o 
  -2   3   7      265.94      293.14     17.80 o 
  -1   3   7      424.66      356.22     17.02 o 
   0   3   7      184.93      190.97     19.44 o 
   1   3   7     1002.71      884.17     25.87 o 
   2   3   7     1337.59     1366.55     37.86 o 
   3   3   7      414.91      409.38     23.61 o 
   4   3   7      272.81      243.59     23.27 o 
   5   3   7      820.68      828.38     24.42 o 
   6   3   7      596.84      594.58     54.99 o 
   7   3   7      140.54      139.65     20.54 o 
   8   3   7      267.69      294.07     31.93 o 
   9   3   7       87.69      104.68     21.95 o 
  10   3   7      151.05      169.84     26.13 o 
 -10   4   7       17.92       34.97     20.12 o 
  -9   4   7       24.51       77.69     36.70 o 
  -8   4   7     1389.90     1343.79     26.55 o 
  -7   4   7        4.56       50.46     21.88 o 
  -6   4   7     4450.51     4605.32    117.55 o 
  -5   4   7      141.87      173.63     15.03 o 
  -4   4   7     1582.97     1639.58     19.21 o 
  -3   4   7     2815.45     2748.18     43.45 o 
  -2   4   7     1332.15     1317.03     28.52 o 
  -1   4   7     6311.56     6058.10    110.32 o 
   0   4   7      414.97      405.63     21.15 o 
   1   4   7     2469.48     2536.34    107.45 o 
   2   4   7     1039.45     1040.06     24.38 o 
   3   4   7     2213.49     2217.74     39.62 o 
   4   4   7     2220.55     2238.58     38.16 o 
   5   4   7      300.18      355.81     25.25 o 
   6   4   7     1307.54     1385.94     38.90 o 
   7   4   7       22.14       37.09     33.05 o 
   8   4   7      609.89      620.15     39.44 o 
   9   4   7       37.62       63.20     22.19 o 
  10   4   7       33.35       47.06     24.30 o 
 -10   5   7     1335.82     1230.99     35.29 o 
  -9   5   7      263.32      238.63     21.90 o 
  -8   5   7     1943.20     1912.71     22.80 o 
  -7   5   7      101.88      137.08     20.95 o 
  -6   5   7     2666.43     2715.99     81.00 o 
  -5   5   7      637.95      635.57     27.26 o 
  -4   5   7     1902.84     1831.63     56.39 o 
  -3   5   7     3296.93     3134.56     81.04 o 
  -2   5   7       84.88       71.36     16.58 o 
  -1   5   7     4113.87     4038.69     23.78 o 
   0   5   7      170.80      244.01     25.02 o 
   1   5   7     7798.65     7791.53    126.66 o 
   2   5   7      886.65      905.20     23.92 o 
   3   5   7      898.80      831.71     26.79 o 
   4   5   7      966.64      982.42     25.63 o 
   5   5   7      326.48      369.34     19.99 o 
   6   5   7     2733.21     2743.37     92.23 o 
   7   5   7       12.55       52.71     21.47 o 
   8   5   7      300.06      324.14     22.66 o 
   9   5   7      226.58      212.50     32.73 o 
  -9   6   7      145.23      128.29     20.22 o 
  -8   6   7     2032.74     1953.54     57.35 o 
  -7   6   7       22.89       26.50     17.84 o 
  -6   6   7     3119.72     3132.40     24.10 o 
  -5   6   7     1627.90     1571.48     42.88 o 
  -4   6   7     2581.90     2470.94     79.91 o 
  -3   6   7     3397.81     3472.35     44.50 o 
  -2   6   7     1328.67     1309.88     30.82 o 
  -1   6   7     4122.15     4124.10     35.74 o 
   0   6   7      160.00      217.13     21.06 o 
   1   6   7     2187.25     2102.51     37.41 o 
   2   6   7     1893.09     1934.79     62.38 o 
   3   6   7     2580.03     2600.33     30.81 o 
   4   6   7     3989.34     4154.32     98.07 o 
   5   6   7      436.93      462.52     50.32 o 
   6   6   7     1322.00     1342.72     57.82 o 
   7   6   7        2.65       32.67     26.61 o 
   8   6   7      716.96      765.80     28.76 o 
  -8   7   7     2100.97     1969.88     34.51 o 
  -7   7   7       41.94       88.31     29.26 o 
  -6   7   7     1917.04     1956.74     41.10 o 
  -5   7   7      844.04      850.74     84.64 o 
  -4   7   7     1561.25     1598.55     22.08 o 
  -3   7   7     2401.97     2346.06     64.47 o 
  -2   7   7      113.59      121.84     17.81 o 
  -1   7   7     4102.95     4181.23     65.08 o 
   0   7   7       26.94       58.61     33.59 o 
   1   7   7     2291.70     2256.54     57.20 o 
   2   7   7     1620.61     1649.53     29.66 o 
   3   7   7      712.07      771.94     36.10 o 
   4   7   7     1133.34     1154.67     29.33 o 
   5   7   7      322.22      288.08     31.00 o 
   6   7   7      585.23      555.86     24.46 o 
   7   7   7       86.40       82.82     27.18 o 
  -7   8   7       97.23       78.52     21.30 o 
  -6   8   7     1444.39     1377.41     51.86 o 
  -5   8   7      945.46      939.73     21.97 o 
  -4   8   7      913.85      917.29     24.39 o 
  -3   8   7     1271.94     1302.60     28.93 o 
  -2   8   7        5.62        4.22     27.82 o 
  -1   8   7     2875.18     2881.38     32.86 o 
   0   8   7       82.47      119.92     27.73 o 
   1   8   7     2423.96     2456.81     29.02 o 
   2   8   7       95.73      108.59     23.82 o 
   3   8   7      594.61      666.58     63.74 o 
   4   8   7      945.89      941.03     28.78 o 
   5   8   7       49.24      106.25     49.23 o 
   6   8   7      772.88      703.31     29.55 o 
  -4   9   7      675.32      672.89     31.21 o 
  -3   9   7     2011.49     1995.18     33.25 o 
  -2   9   7      343.14      299.90     94.28 o 
  -1   9   7     1807.08     1822.12     35.63 o 
   0   9   7      132.76      180.19     23.24 o 
   1   9   7     1061.32     1008.46     27.83 o 
   2   9   7      649.21      635.93     28.30 o 
   3   9   7      348.77      312.06     28.72 o 
   4   9   7      628.71      666.78     33.42 o 
 -11   0   8       24.12       71.67     29.88 o 
 -10   0   8     2492.46     2479.65     38.68 o 
  -9   0   8      265.58      315.00     30.57 o 
  -8   0   8     5700.80     5704.25     53.40 o 
  -7   0   8      302.42      195.47     28.09 o 
  -6   0   8     2186.24     2202.17     54.52 o 
  -5   0   8     9497.98     9814.22    194.75 o 
  -4   0   8     4875.99     5281.20    110.25 o 
  -3   0   8    13893.57    13742.56    349.19 o 
  -2   0   8     4414.54     5235.99    138.52 o 
  -1   0   8    16682.62    16727.27    198.25 o 
   0   0   8     2049.73     2100.53     40.46 o 
   1   0   8    17887.56    18707.49   1182.76 o 
   2   0   8    10011.82    10502.96    284.14 o 
   3   0   8     1841.24     1799.83     45.71 o 
   4   0   8     8100.57     8030.89     62.92 o 
   5   0   8      136.15      169.00     39.10 o 
   6   0   8     3161.75     3167.85     88.97 o 
   7   0   8      207.94      198.54     70.88 o 
   8   0   8      128.55      179.89     30.21 o 
   9   0   8      852.59      851.63     35.14 o 
  10   0   8      498.93      480.06     30.28 o 
 -11   1   8      456.88      571.84     40.83 o 
 -10   1   8     3355.23     3292.37     48.85 o 
  -9   1   8      632.28      618.63     17.21 o 
  -8   1   8     3196.48     3191.13     61.04 o 
  -7   1   8     2445.42     2401.25     32.23 o 
  -6   1   8     2734.90     2738.20     21.85 o 
  -5   1   8     8824.96     8785.53     29.53 o 
  -4   1   8      427.96      411.67     16.03 o 
  -3   1   8     9956.23     9784.21    130.73 o 
  -2   1   8      453.04      506.46     16.22 o 
  -1   1   8    16687.61    16874.79    279.18 o 
   0   1   8     3625.84     3879.32    129.95 o 
   1   1   8     4902.15     4668.62    130.52 o 
   2   1   8     3062.81     2710.72     58.84 o 
   3   1   8     3409.46     3311.15    124.35 o 
   4   1   8     4782.70     4563.15     37.57 o 
   5   1   8      119.43      162.95     27.67 o 
   6   1   8     3694.26     3702.69     24.81 o 
   7   1   8       84.83       79.23     17.13 o 
   8   1   8     2218.74     2265.80     32.96 o 
   9   1   8      663.32      657.72     26.43 o 
  10   1   8      213.19      283.68     34.56 o 
 -11   2   8      304.14      309.03     27.86 o 
 -10   2   8     1204.34     1206.17     24.18 o 
  -9   2   8        7.10       31.68     22.28 o 
  -8   2   8     4979.17     4995.91     59.31 o 
  -7   2   8     2359.71     2289.84     79.92 o 
  -6   2   8     9124.95     8733.71    283.97 o 
  -5   2   8     4507.97     4506.63     83.43 o 
  -4   2   8     2485.32     2400.28     26.61 o 
  -3   2   8    21355.74    21992.39    474.39 o 
  -2   2   8       17.65       30.98     13.34 o 
  -1   2   8    10422.85    10445.20    198.48 o 
   0   2   8     1157.83     1160.04     20.23 o 
   1   2   8    12232.82    12030.67    319.38 o 
   2   2   8     7113.71     6891.03    187.63 o 
   3   2   8     1657.51     1521.30     76.37 o 
   4   2   8     5881.04     5536.82    122.21 o 
   5   2   8        2.53       33.43     27.41 o 
   6   2   8     2240.54     2156.81     84.13 o 
   7   2   8      640.92      598.82     19.60 o 
   8   2   8      657.89      738.50     25.67 o 
   9   2   8       62.73      103.01     23.35 o 
  10   2   8       55.18       40.09     25.02 o 
 -11   3   8       73.60      106.57     27.04 o 
 -10   3   8     4468.30     4409.88     48.36 o 
  -9   3   8       72.73       62.18     16.96 o 
  -8   3   8     4532.15     4511.72     78.64 o 
  -7   3   8     1658.81     1609.14     35.18 o 
  -6   3   8     4326.26     4288.85     41.45 o 
  -5   3   8     4700.50     4741.17     45.01 o 
  -4   3   8     1093.24     1060.22     19.91 o 
  -3   3   8     7723.23     7598.40    113.71 o 
  -2   3   8       37.97       25.62     18.19 o 
  -1   3   8    12235.62    12102.27    262.49 o 
   0   3   8     3517.19     3491.35     59.47 o 
   1   3   8     3146.78     2906.62     54.53 o 
   2   3   8     3360.95     3212.08     49.19 o 
   3   3   8      665.92      649.26     21.66 o 
   4   3   8     3417.18     3390.29     82.30 o 
   5   3   8      219.64      292.94     28.49 o 
   6   3   8     1639.74     1613.30     28.18 o 
   7   3   8        3.45        9.88     21.37 o 
   8   3   8      619.18      624.56     24.02 o 
   9   3   8      309.00      280.11     56.83 o 
  10   3   8       59.13       63.46     23.97 o 
 -10   4   8      795.72      821.55     22.05 o 
  -9   4   8       86.93      107.88     25.68 o 
  -8   4   8     2315.67     2315.41     41.50 o 
  -7   4   8      768.39      748.11     22.02 o 
  -6   4   8     1987.01     2091.38     59.37 o 
  -5   4   8     5136.14     5230.75     81.31 o 
  -4   4   8     1236.13     1310.72     19.12 o 
  -3   4   8     6943.32     6754.10    167.33 o 
  -2   4   8       77.99       77.83     16.99 o 
  -1   4   8     5036.45     4841.64     76.02 o 
   0   4   8      319.14      329.35     22.54 o 
   1   4   8     2339.51     2246.26     38.70 o 
   2   4   8     5488.68     5488.78     35.15 o 
   3   4   8     1381.84     1421.86     20.38 o 
   4   4   8     3714.50     3679.34     59.21 o 
   5   4   8      628.43      603.71     26.76 o 
   6   4   8     3302.71     3110.88     96.52 o 
   7   4   8      532.77      491.17     27.92 o 
   8   4   8      690.79      677.17     36.46 o 
   9   4   8      163.49      165.69     30.01 o 
 -10   5   8      739.66      707.84     25.22 o 
  -9   5   8      200.71      201.29     19.37 o 
  -8   5   8     1508.80     1569.35     21.80 o 
  -7   5   8     1303.28     1284.27     18.82 o 
  -6   5   8      884.53      889.82     23.91 o 
  -5   5   8     2126.00     2146.17     29.81 o 
  -4   5   8      580.39      582.99     32.21 o 
  -3   5   8     3200.79     3147.87     41.14 o 
  -2   5   8      267.67      304.36     17.42 o 
  -1   5   8     2769.49     2742.23     52.29 o 
   0   5   8     1950.62     2017.27     34.79 o 
   1   5   8     1049.01     1043.62     33.28 o 
   2   5   8     2085.81     2232.98     69.62 o 
   3   5   8       81.68       70.98     21.38 o 
   4   5   8      672.55      699.99     22.99 o 
   5   5   8       45.29       64.30     23.19 o 
   6   5   8      697.90      718.38     28.85 o 
   7   5   8       33.90       20.18     23.31 o 
   8   5   8      491.39      490.11     31.50 o 
   9   5   8      167.51       69.45     60.16 o 
  -9   6   8       80.93      111.89     22.58 o 
  -8   6   8      324.75      365.16     19.83 o 
  -7   6   8      213.75      273.77     25.52 o 
  -6   6   8      623.83      654.85     21.02 o 
  -5   6   8     1006.34      961.75     23.59 o 
  -4   6   8       34.29       47.43     24.49 o 
  -3   6   8      685.87      722.48     37.68 o 
  -2   6   8        6.55       45.51     18.00 o 
  -1   6   8     1829.63     1829.79     22.94 o 
   0   6   8      249.57      300.44     66.37 o 
   1   6   8     2319.45     2237.79     22.74 o 
   2   6   8       41.60      106.30     31.16 o 
   3   6   8      229.06      217.81     25.96 o 
   4   6   8     2991.52     2847.82     29.19 o 
   5   6   8      199.11      177.94     24.60 o 
   6   6   8      323.49      327.69     22.77 o 
   7   6   8       25.11       12.47     24.40 o 
   8   6   8       45.28       46.00     26.52 o 
  -8   7   8      260.23      284.76     25.03 o 
  -7   7   8      415.03      412.65     21.81 o 
  -6   7   8        4.86       29.82     19.94 o 
  -5   7   8      482.72      535.29     25.90 o 
  -4   7   8       17.00        8.71     21.60 o 
  -3   7   8     1716.85     1707.33     23.56 o 
  -2   7   8        1.10        4.62     23.09 o 
  -1   7   8      460.71      535.20     33.59 o 
   0   7   8       32.72       47.81     28.51 o 
   1   7   8      264.59      312.19     18.80 o 
   2   7   8      140.21      162.55     42.57 o 
   3   7   8        3.44       -6.90     44.12 o 
   4   7   8        1.84       42.05     24.15 o 
   5   7   8      111.86      133.78     29.86 o 
   6   7   8      178.09      190.10     31.06 o 
   7   7   8       37.23       54.84     27.92 o 
  -6   8   8       30.37       64.25     23.22 o 
  -5   8   8      320.45      318.90     22.99 o 
  -4   8   8       40.84       29.62     23.21 o 
  -3   8   8       43.25       77.22     28.15 o 
  -2   8   8       42.06       93.49     30.57 o 
  -1   8   8      267.47      220.78     22.53 o 
   0   8   8      121.71      123.90     24.47 o 
   1   8   8       87.96      128.10     21.22 o 
   2   8   8      277.57      278.46     25.94 o 
   3   8   8      982.51      918.84     34.31 o 
   4   8   8        3.67       78.26     33.13 o 
   5   8   8       38.55       73.88     25.39 o 
  -4   9   8       43.81       20.26     26.39 o 
  -3   9   8       38.90      106.56     27.21 o 
  -2   9   8      272.92      291.76     31.10 o 
  -1   9   8       23.79       87.25     30.83 o 
   0   9   8       23.46       75.40     30.71 o 
   1   9   8        0.38       18.05     26.42 o 
   2   9   8       83.23       74.23     31.64 o 
   3   9   8       16.24      -20.94     42.97 o 
 -11   1   9      109.79      119.78     33.38 o 
 -10   1   9        3.48      -17.93     24.54 o 
  -9   1   9        2.25      -21.97     36.55 o 
  -8   1   9      547.68      537.82     17.82 o 
  -7   1   9      624.29      694.07     19.21 o 
  -6   1   9      191.98      198.30     17.65 o 
  -5   1   9       19.59       28.77     15.99 o 
  -4   1   9       18.29       31.98     12.86 o 
  -3   1   9     1519.06     1618.32     33.00 o 
  -2   1   9      686.31      795.54     17.13 o 
  -1   1   9      112.17       74.19     21.50 o 
   0   1   9        1.12        9.46     19.89 o 
   1   1   9      329.50      322.64     22.43 o 
   2   1   9      382.67      427.50     21.19 o 
   3   1   9      145.17      182.68     26.77 o 
   4   1   9      134.38       98.75     19.96 o 
   5   1   9        8.08       18.16     41.95 o 
   6   1   9       20.56       97.62     28.05 o 
   7   1   9       33.66       42.44     29.86 o 
   8   1   9       35.46       52.50     25.92 o 
   9   1   9      215.05      259.27     24.38 o 
  10   1   9       12.15       34.16     23.40 o 
 -11   2   9       89.25      151.30     25.58 o 
 -10   2   9      444.98      459.64     23.23 o 
  -9   2   9        0.41       39.82     20.06 o 
  -8   2   9      671.49      709.18     38.32 o 
  -7   2   9       22.27       45.75     14.24 o 
  -6   2   9     1342.60     1341.52     28.01 o 
  -5   2   9      834.81      845.93     14.90 o 
  -4   2   9      190.56      252.18     19.12 o 
  -3   2   9       29.10       30.90     14.12 o 
  -2   2   9      377.41      415.11     18.58 o 
  -1   2   9     1212.02     1237.17     21.33 o 
   0   2   9     1251.56     1327.75     51.77 o 
   1   2   9      731.82      678.48     22.18 o 
   2   2   9      582.04      603.80     19.08 o 
   3   2   9       55.55       58.60     25.88 o 
   4   2   9     1028.16      955.12     60.05 o 
   5   2   9      131.85      167.47     20.11 o 
   6   2   9      309.02      364.08     46.51 o 
   7   2   9        6.90       16.24     29.97 o 
   8   2   9        7.51       21.67     18.77 o 
   9   2   9       27.70       72.04     30.85 o 
  10   2   9       11.00       30.23     30.78 o 
 -10   3   9      430.55      434.07     21.25 o 
  -9   3   9       10.93       49.67     19.00 o 
  -8   3   9      381.34      384.14     24.54 o 
  -7   3   9      988.23     1006.96     16.52 o 
  -6   3   9      356.42      384.56     15.67 o 
  -5   3   9      520.83      586.35     34.87 o 
  -4   3   9      345.70      381.32     19.92 o 
  -3   3   9     2719.26     2638.33     60.51 o 
  -2   3   9      355.95      414.14     19.44 o 
  -1   3   9     2419.44     2314.87     53.51 o 
   0   3   9     1167.47     1112.14     43.57 o 
   1   3   9     3070.52     3109.75     56.30 o 
   2   3   9     1453.26     1393.35     22.81 o 
   3   3   9      278.58      310.56     22.00 o 
   4   3   9     1103.93     1164.24     39.44 o 
   5   3   9      267.50      248.49     23.92 o 
   6   3   9     1120.34     1119.18     98.51 o 
   7   3   9      152.39      117.20     31.50 o 
   8   3   9      315.21      380.99     33.16 o 
   9   3   9      130.60      155.84     35.96 o 
 -10   4   9     1330.11     1331.58     56.83 o 
  -9   4   9       82.95       94.89     21.72 o 
  -8   4   9      970.73     1078.75     21.96 o 
  -7   4   9      684.47      711.78     32.36 o 
  -6   4   9     1161.68     1188.17     20.63 o 
  -5   4   9     3934.70     3870.30     37.44 o 
  -4   4   9       94.65      157.51     24.03 o 
  -3   4   9     4880.23     4896.97     61.21 o 
  -2   4   9       12.05       27.90     19.04 o 
  -1   4   9     3042.83     2987.46     55.02 o 
   0   4   9     1233.66     1259.99     25.08 o 
   1   4   9      340.62      341.20     19.32 o 
   2   4   9     2708.77     2743.24     35.92 o 
   3   4   9      294.91      280.88     19.56 o 
   4   4   9     1055.51     1133.29     38.18 o 
   5   4   9        4.73       33.62     17.94 o 
   6   4   9      432.28      454.59     44.04 o 
   7   4   9      201.60      181.38     32.78 o 
   8   4   9      163.50      139.21     27.79 o 
   9   4   9       67.92       97.07     76.18 o 
  -9   5   9      172.56      131.49     19.69 o 
  -8   5   9     2086.97     2028.95     33.81 o 
  -7   5   9     1624.77     1621.00     34.69 o 
  -6   5   9     1001.81     1020.78     17.48 o 
  -5   5   9     1897.21     1916.00     41.36 o 
  -4   5   9      659.32      580.35     19.89 o 
  -3   5   9     3259.45     3331.78     82.24 o 
  -2   5   9      584.92      543.50     19.34 o 
  -1   5   9     2807.79     2759.91     32.20 o 
   0   5   9      413.20      397.30     26.32 o 
   1   5   9      263.35      260.30     34.86 o 
   2   5   9     2233.70     2311.45     80.95 o 
   3   5   9        8.97       52.28     27.49 o 
   4   5   9     2111.19     2061.87     28.19 o 
   5   5   9       41.54       65.59     20.29 o 
   6   5   9      166.63      232.25     24.58 o 
   7   5   9      209.17      170.91     20.92 o 
   8   5   9      164.84      147.45     21.88 o 
  -8   6   9     1107.76     1126.10     42.61 o 
  -7   6   9      720.60      730.55     22.93 o 
  -6   6   9     1344.03     1288.20     79.38 o 
  -5   6   9     3235.66     3174.19    367.70 o 
  -4   6   9      216.24      204.88     22.77 o 
  -3   6   9     2960.97     2968.52     50.31 o 
  -2   6   9       30.60       33.83     16.68 o 
  -1   6   9     3559.77     3590.90    107.65 o 
   0   6   9     1001.21     1032.65     43.53 o 
   1   6   9     1746.36     1764.85     32.40 o 
   2   6   9      832.69      835.72     24.53 o 
   3   6   9        2.69       45.79     22.53 o 
   4   6   9      855.77      837.26     30.48 o 
   5   6   9      631.77      608.06     26.14 o 
   6   6   9      724.48      797.42     32.72 o 
   7   6   9      491.21      514.80     31.92 o 
  -7   7   9     1167.61     1172.05     38.68 o 
  -6   7   9      624.40      615.63     31.15 o 
  -5   7   9     2548.01     2571.59     87.86 o 
  -4   7   9      195.40      206.20     26.41 o 
  -3   7   9     4197.98     4179.35     31.18 o 
  -2   7   9       54.76      106.04     24.23 o 
  -1   7   9     1270.11     1192.47     26.51 o 
   0   7   9     1677.33     1661.02     50.17 o 
   1   7   9     1009.36     1077.53     25.26 o 
   2   7   9     1220.90     1188.20     60.35 o 
   3   7   9      143.02      188.08     34.04 o 
   4   7   9      797.37      801.81     48.08 o 
   5   7   9       67.33       85.85     27.45 o 
   6   7   9     1024.63     1050.05     46.80 o 
  -6   8   9      680.16      646.24     26.63 o 
  -5   8   9     1582.73     1531.30     62.18 o 
  -4   8   9      159.97      140.87     26.32 o 
  -3   8   9     2436.80     2342.05     70.63 o 
  -2   8   9       13.18       29.35     26.17 o 
  -1   8   9     2468.85     2544.90     32.92 o 
   0   8   9      787.95      826.35     32.30 o 
   1   8   9     1258.22     1312.39     40.98 o 
   2   8   9     2497.87     2482.19     37.32 o 
   3   8   9      146.51      129.23     27.11 o 
   4   8   9     2669.88     2752.10     66.04 o 
   5   8   9        0.36       38.38     34.95 o 
  -3   9   9     1849.25     1801.49     28.80 o 
  -2   9   9      364.14      328.33     32.41 o 
  -1   9   9     1955.00     1831.52     56.52 o 
   0   9   9      559.43      620.58     28.37 o 
   1   9   9      497.23      436.84     28.51 o 
   2   9   9      590.88      581.09     67.69 o 
 -11   0  10        1.38       30.48     38.15 o 
 -10   0  10     1989.69     1935.42    153.86 o 
  -9   0  10      809.94      789.50     61.98 o 
  -8   0  10     3521.47     3585.68     32.18 o 
  -7   0  10    10966.23    10871.11    299.99 o 
  -6   0  10     3316.33     3490.00     28.41 o 
  -5   0  10     9583.01     9697.21    251.74 o 
  -4   0  10        0.31       36.81     19.62 o 
  -3   0  10     9545.42     9515.17    145.21 o 
  -2   0  10     1782.98     1832.62     46.43 o 
  -1   0  10     7445.01     7339.20    207.92 o 
   0   0  10     9133.22     9288.13    359.92 o 
   1   0  10     2603.30     2514.16    136.91 o 
   2   0  10     9334.78     8581.78    160.92 o 
   3   0  10        6.00       48.58     28.99 o 
   4   0  10     9441.65     8595.55     57.65 o 
   5   0  10      725.48      644.65     31.41 o 
   6   0  10     1369.83     1457.50     36.16 o 
   7   0  10      524.25      554.55     43.97 o 
   8   0  10     1031.13     1045.85     48.72 o 
   9   0  10      486.12      406.64     50.60 o 
  10   0  10       38.28       76.12     54.77 o 
 -11   1  10       47.22       32.86     20.94 o 
 -10   1  10     3369.20     3340.77    120.07 o 
  -9   1  10     1837.48     1799.17     43.83 o 
  -8   1  10     2662.06     2654.88     23.51 o 
  -7   1  10     2487.41     2556.88     22.51 o 
  -6   1  10     1061.74     1066.37     33.45 o 
  -5   1  10     8489.33     8154.20    147.51 o 
  -4   1  10      158.75      178.85     15.25 o 
  -3   1  10    13936.96    14080.31    171.19 o 
  -2   1  10     3696.94     3677.94     73.98 o 
  -1   1  10     5159.87     5162.26     35.65 o 
   0   1  10    10117.44     9973.07    256.87 o 
   1   1  10     1722.57     1722.85     32.99 o 
   2   1  10     7790.88     7491.44    114.52 o 
   3   1  10       10.02       35.17     20.74 o 
   4   1  10     2641.30     2681.82    121.79 o 
   5   1  10      348.75      327.36     29.15 o 
   6   1  10     2475.45     2450.91     30.34 o 
   7   1  10      941.97      946.81     32.70 o 
   8   1  10       11.90       28.28     39.94 o 
   9   1  10      261.46      278.56     73.99 o 
  10   1  10       16.78       76.74     39.28 o 
 -11   2  10      231.92      164.38     27.85 o 
 -10   2  10     1725.23     1738.29     47.09 o 
  -9   2  10      605.85      621.97     23.62 o 
  -8   2  10     3288.74     3308.87     48.94 o 
  -7   2  10     2565.54     2611.17     24.13 o 
  -6   2  10       47.44       74.39     14.95 o 
  -5   2  10     7975.98     8234.79     94.05 o 
  -4   2  10      213.14      245.15     16.96 o 
  -3   2  10     7258.65     7289.87    132.24 o 
  -2   2  10     1828.64     1930.91     35.78 o 
  -1   2  10     6490.38     6375.65     90.55 o 
   0   2  10     4379.56     4300.38     94.83 o 
   1   2  10      794.65      766.54     20.30 o 
   2   2  10     8548.31     8406.52    138.87 o 
   3   2  10       22.95       38.33     20.45 o 
   4   2  10     4394.44     4341.73     97.46 o 
   5   2  10     1417.46     1344.02     32.03 o 
   6   2  10      891.11      922.73     86.52 o 
   7   2  10      474.40      476.98     32.54 o 
   8   2  10      192.11      232.29     28.75 o 
   9   2  10     1097.88     1078.74     31.83 o 
 -10   3  10     1425.53     1390.70     61.56 o 
  -9   3  10     1456.88     1355.38     35.53 o 
  -8   3  10      103.01      132.09     18.49 o 
  -7   3  10     5457.19     5479.61    111.77 o 
  -6   3  10      370.90      345.46     31.24 o 
  -5   3  10     6662.00     6707.90     94.24 o 
  -4   3  10        1.34       33.59     16.91 o 
  -3   3  10     3875.33     3734.61     48.95 o 
  -2   3  10     3724.97     3785.64     72.14 o 
  -1   3  10     3162.15     3091.66     40.34 o 
   0   3  10     2191.57     2169.44     24.08 o 
   1   3  10       78.68       74.31     19.25 o 
   2   3  10     2788.56     2776.47     84.51 o 
   3   3  10       18.45       33.31     20.49 o 
   4   3  10     2454.91     2405.44     61.60 o 
   5   3  10        3.56       59.78     21.28 o 
   6   3  10      862.46      965.84     92.31 o 
   7   3  10     1140.64     1032.10     98.11 o 
   8   3  10      398.35      485.44     35.87 o 
   9   3  10      262.78      207.77     37.14 o 
 -10   4  10      590.74      645.76     23.31 o 
  -9   4  10      330.15      332.32     20.90 o 
  -8   4  10      606.52      650.72     22.77 o 
  -7   4  10     2714.63     2673.62     52.69 o 
  -6   4  10      302.60      353.03     18.45 o 
  -5   4  10     3997.32     4140.24     93.54 o 
  -4   4  10      186.85      216.03     19.00 o 
  -3   4  10     5226.37     5106.93     71.16 o 
  -2   4  10      928.01      944.39     21.89 o 
  -1   4  10     3947.22     3658.46     86.33 o 
   0   4  10     4012.24     3903.31    141.89 o 
   1   4  10     3462.33     3428.89     45.99 o 
   2   4  10     2151.00     2181.38     45.86 o 
   3   4  10       25.93       41.52     19.90 o 
   4   4  10     1720.95     1723.43     22.85 o 
   5   4  10      450.21      429.30     23.75 o 
   6   4  10      157.91      190.13     23.29 o 
   7   4  10      390.09      398.13     25.86 o 
   8   4  10       91.65       98.63     29.97 o 
  -9   5  10     1422.96     1313.87     23.65 o 
  -8   5  10      650.29      658.37     40.76 o 
  -7   5  10     1633.56     1677.69     33.78 o 
  -6   5  10        0.40       29.11     17.38 o 
  -5   5  10     2750.30     2622.32     71.78 o 
  -4   5  10      493.60      494.87     25.63 o 
  -3   5  10     4212.65     4026.06     45.20 o 
  -2   5  10      573.27      642.74     19.08 o 
  -1   5  10      734.52      725.43     24.71 o 
   0   5  10     1286.52     1235.11     28.10 o 
   1   5  10       97.54       86.69     19.88 o 
   2   5  10      629.47      591.02     32.46 o 
   3   5  10       93.39      130.16     26.26 o 
   4   5  10      814.78      821.50     23.46 o 
   5   5  10        7.58       13.05     19.66 o 
   6   5  10      964.15      953.41     30.52 o 
   7   5  10       26.58       77.00     23.60 o 
   8   5  10      139.37      137.97     25.51 o 
  -8   6  10      341.65      316.10     20.87 o 
  -7   6  10      492.51      523.10     27.26 o 
  -6   6  10      119.09      158.74     19.45 o 
  -5   6  10     1625.72     1576.69     65.43 o 
  -4   6  10        1.02       16.35     23.27 o 
  -3   6  10     1349.24     1299.45     37.26 o 
  -2   6  10      314.28      358.19     21.73 o 
  -1   6  10     1190.20     1095.60     32.21 o 
   0   6  10      807.84      843.45     21.95 o 
   1   6  10       52.00       39.89     24.00 o 
   2   6  10     3495.71     3414.39     30.56 o 
   3   6  10       30.17       40.85     22.86 o 
   4   6  10      521.39      530.86     27.06 o 
   5   6  10      465.42      501.39     27.56 o 
   6   6  10      126.87      163.47     28.39 o 
   7   6  10      221.06      185.19     32.44 o 
  -7   7  10      342.95      358.09     36.52 o 
  -6   7  10       14.33       75.53     25.24 o 
  -5   7  10      297.43      331.96     27.00 o 
  -4   7  10       98.94      116.18     22.04 o 
  -3   7  10      168.00      224.20     25.82 o 
  -2   7  10      788.69      815.49     31.93 o 
  -1   7  10       38.11       63.46     28.09 o 
   0   7  10     1055.77     1052.32     44.36 o 
   1   7  10        8.21       22.34     24.66 o 
   2   7  10      119.63      166.16     39.28 o 
   3   7  10       55.02       73.70     23.25 o 
   4   7  10       91.65      109.45     29.95 o 
   5   7  10       86.84       84.87     28.61 o 
   6   7  10      117.56      149.72     26.81 o 
  -5   8  10       85.15      121.82     24.58 o 
  -4   8  10       62.37       94.15     29.15 o 
  -3   8  10       56.45      130.99     32.16 o 
  -2   8  10       57.78       62.89     37.43 o 
  -1   8  10       31.24       59.32     25.87 o 
   0   8  10      177.25      230.51     29.74 o 
   1   8  10       69.81       54.67     23.21 o 
   2   8  10      295.96      334.92     44.27 o 
   3   8  10      293.36      329.22     36.54 o 
   4   8  10      446.16      445.03     33.32 o 
 -10   1  11      224.28      278.81     34.91 o 
  -9   1  11       83.89       99.56     18.00 o 
  -8   1  11      120.04      123.91     19.96 o 
  -7   1  11      315.44      345.92     22.02 o 
  -6   1  11      127.62      145.29     16.68 o 
  -5   1  11      272.31      283.57     20.88 o 
  -4   1  11      158.46      180.87     13.55 o 
  -3   1  11      116.68      119.63     16.67 o 
  -2   1  11      273.70      315.74     20.75 o 
  -1   1  11      103.53      107.83     20.98 o 
   0   1  11     2578.51     2595.38    110.77 o 
   1   1  11        0.05       33.74     21.51 o 
   2   1  11      186.27      176.82     20.17 o 
   3   1  11        0.70       31.34     18.97 o 
   4   1  11        4.76        6.89     21.92 o 
   5   1  11      593.72      512.83     30.52 o 
   6   1  11       99.88       95.66     21.63 o 
   7   1  11        1.53      -16.60     26.62 o 
   8   1  11       24.92       51.39     23.71 o 
   9   1  11        0.09       40.00     36.79 o 
 -10   2  11      216.64      247.00     23.69 o 
  -9   2  11      341.78      301.73     19.91 o 
  -8   2  11       33.59       64.21     22.49 o 
  -7   2  11     1602.99     1533.68     21.25 o 
  -6   2  11       31.67       36.41     16.83 o 
  -5   2  11      477.16      516.36     21.14 o 
  -4   2  11       99.65       95.27     14.01 o 
  -3   2  11     1494.21     1588.91     29.06 o 
  -2   2  11      204.25      240.27     21.61 o 
  -1   2  11      242.98      261.93     19.37 o 
   0   2  11        3.23       28.22     24.01 o 
   1   2  11      115.37      170.74     21.14 o 
   2   2  11     1939.34     1851.27     31.92 o 
   3   2  11      204.91      184.99     20.50 o 
   4   2  11      355.68      351.43     21.48 o 
   5   2  11      132.98      144.29     25.16 o 
   6   2  11      243.84      248.51     43.54 o 
   7   2  11      565.14      569.88     34.06 o 
   8   2  11       46.13       87.23     52.10 o 
   9   2  11        7.58       30.26     53.75 o 
 -10   3  11      536.13      520.24     19.72 o 
  -9   3  11      413.45      422.14     26.21 o 
  -8   3  11     1183.59     1212.62     25.69 o 
  -7   3  11      593.65      594.13     23.37 o 
  -6   3  11      397.96      379.15     21.05 o 
  -5   3  11     2407.91     2447.36     45.08 o 
  -4   3  11       72.07      117.62     18.76 o 
  -3   3  11     1116.14     1144.04     18.95 o 
  -2   3  11      855.47      872.15     32.93 o 
  -1   3  11     1013.47      998.29     31.07 o 
   0   3  11     1762.56     1769.51     58.24 o 
   1   3  11      196.83      217.29     18.38 o 
   2   3  11      507.59      571.39     23.00 o 
   3   3  11       65.61       91.59     17.61 o 
   4   3  11      921.04      896.61     26.00 o 
   5   3  11       65.38      100.48     25.36 o 
   6   3  11       10.06       40.73     26.33 o 
   7   3  11        1.18       27.92     38.15 o 
   8   3  11        0.52       11.29     47.09 o 
   9   3  11       84.36       86.37     39.54 o 
  -9   4  11      505.47      478.01     33.31 o 
  -8   4  11      777.27      792.24     26.76 o 
  -7   4  11      799.88      811.03     27.27 o 
  -6   4  11        4.89        8.59     20.84 o 
  -5   4  11     1713.54     1771.61     27.46 o 
  -4   4  11       71.06       73.67     17.41 o 
  -3   4  11     1420.42     1413.81     36.79 o 
  -2   4  11      915.74      961.89     71.38 o 
  -1   4  11      623.83      646.38     38.19 o 
   0   4  11     1685.23     1663.60     38.76 o 
   1   4  11     1782.99     1827.94     30.73 o 
   2   4  11     1377.97     1380.07     38.13 o 
   3   4  11      161.98      180.32     21.51 o 
   4   4  11      530.06      595.05     23.96 o 
   5   4  11      179.07      201.95     20.81 o 
   6   4  11      596.69      630.19     25.01 o 
   7   4  11      379.95      408.04     33.14 o 
   8   4  11        7.80       22.77     27.15 o 
  -9   5  11      149.57      166.26     22.71 o 
  -8   5  11       51.92       49.60     18.45 o 
  -7   5  11     1644.31     1663.30     94.00 o 
  -6   5  11       46.64       48.70     19.90 o 
  -5   5  11     3290.48     3244.03     60.64 o 
  -4   5  11      354.48      410.83     18.26 o 
  -3   5  11     2451.06     2258.54     45.44 o 
  -2   5  11      785.69      804.19     23.16 o 
  -1   5  11     1497.74     1399.14     33.90 o 
   0   5  11     2200.52     2160.33     61.23 o 
   1   5  11       19.01       14.62     20.54 o 
   2   5  11     1083.56     1097.18     24.64 o 
   3   5  11        0.66       10.49     31.90 o 
   4   5  11     1180.08     1335.66     92.57 o 
   5   5  11      528.42      520.84     23.78 o 
   6   5  11      141.47      177.73     25.34 o 
   7   5  11      450.03      447.57     25.53 o 
  -8   6  11      374.09      408.63     21.90 o 
  -7   6  11     1239.11     1124.72     26.58 o 
  -6   6  11        7.34       21.79     26.31 o 
  -5   6  11     1782.41     1691.53    126.32 o 
  -4   6  11      331.58      346.08     20.87 o 
  -3   6  11     2862.09     2837.51     48.44 o 
  -2   6  11     1590.46     1702.82     50.81 o 
  -1   6  11     1166.30     1036.37     73.19 o 
   0   6  11     2223.23     2285.68     28.21 o 
   1   6  11      309.36      282.33     21.76 o 
   2   6  11     3359.36     3267.21     27.67 o 
   3   6  11       81.08       97.76     34.58 o 
   4   6  11      928.18      940.92     31.43 o 
   5   6  11       53.89       75.25     28.51 o 
   6   6  11      177.27      241.48     28.84 o 
  -6   7  11       21.29       34.74     22.50 o 
  -5   7  11     2023.74     1944.70     26.23 o 
  -4   7  11      476.11      422.32     23.82 o 
  -3   7  11     1709.72     1763.38     48.73 o 
  -2   7  11     1207.63     1227.01     46.29 o 
  -1   7  11      984.99      945.33     46.21 o 
   0   7  11     1476.53     1568.78     31.32 o 
   1   7  11       71.63       61.18     44.39 o 
   2   7  11      917.87      980.41     48.28 o 
   3   7  11        0.55      -16.28     20.99 o 
   4   7  11      782.08      735.08     38.91 o 
   5   7  11      356.38      356.59     69.51 o 
  -4   8  11      115.75      166.54     34.62 o 
  -3   8  11     1890.68     1737.73     74.06 o 
  -2   8  11      865.30      956.84     57.13 o 
  -1   8  11      829.91      869.42     66.01 o 
   0   8  11     1335.81     1399.28     29.37 o 
   1   8  11        5.81       34.30     24.05 o 
   2   8  11     1402.46     1340.22     38.39 o 
   3   8  11      149.87      180.76     25.21 o 
 -10   0  12      877.57      911.19     33.29 o 
  -9   0  12     3345.15     3157.79     32.53 o 
  -8   0  12       92.93      141.08     26.94 o 
  -7   0  12     3504.14     3572.81     96.94 o 
  -6   0  12       69.93       97.31     24.46 o 
  -5   0  12     4516.88     4672.47    118.95 o 
  -4   0  12     3935.27     4038.83    100.62 o 
  -3   0  12     4770.82     4932.21    145.73 o 
  -2   0  12     3311.46     3150.88     52.53 o 
  -1   0  12     6405.06     6517.85     62.17 o 
   0   0  12     3551.36     3567.59     54.83 o 
   1   0  12     1648.87     1673.95    102.91 o 
   2   0  12     6402.79     6315.34    195.87 o 
   3   0  12     1002.22     1023.67     47.05 o 
   4   0  12     1281.13     1403.94     34.79 o 
   5   0  12     2797.08     2587.19     40.53 o 
   6   0  12       25.29      118.34     43.89 o 
   7   0  12     1659.67     1540.40     38.18 o 
   8   0  12        1.06       -9.09     35.31 o 
   9   0  12      483.00      583.47     57.23 o 
 -10   1  12      824.59      890.35     20.19 o 
  -9   1  12     2965.88     2863.33     83.13 o 
  -8   1  12      301.45      347.83     38.31 o 
  -7   1  12     7945.08     7960.20    124.41 o 
  -6   1  12      365.14      404.34     24.72 o 
  -5   1  12     6842.22     6850.03    130.39 o 
  -4   1  12     1968.94     2008.40     32.56 o 
  -3   1  12     3052.44     3105.34     45.43 o 
  -2   1  12     8793.65     8780.81     97.05 o 
  -1   1  12       70.14       95.27     24.58 o 
   0   1  12     3968.07     4017.15     57.06 o 
   1   1  12       70.03      106.89     28.38 o 
   2   1  12     3080.60     3043.75     57.77 o 
   3   1  12      811.60      797.15     19.51 o 
   4   1  12     1194.24     1251.81     22.54 o 
   5   1  12      615.10      623.52     26.86 o 
   6   1  12      414.42      509.05     98.42 o 
   7   1  12      580.64      615.42     51.11 o 
   8   1  12       18.46       43.88     25.64 o 
   9   1  12      259.57      279.90     52.69 o 
 -10   2  12      931.62      992.06     24.34 o 
  -9   2  12     2266.87     2244.74     46.03 o 
  -8   2  12       29.26       53.01     15.80 o 
  -7   2  12     5051.37     5054.10     24.60 o 
  -6   2  12       51.93       69.23     17.60 o 
  -5   2  12     6969.70     7086.78    167.23 o 
  -4   2  12     1234.70     1338.39     24.72 o 
  -3   2  12     3183.39     3138.31     62.09 o 
  -2   2  12     3113.03     3059.35     63.40 o 
  -1   2  12     1375.73     1384.44     27.76 o 
   0   2  12    14589.69    14278.53    394.33 o 
   1   2  12      238.45      214.46     19.11 o 
   2   2  12     3900.60     3830.80     79.33 o 
   3   2  12     1190.03     1131.05     21.22 o 
   4   2  12     2085.19     2123.82     60.50 o 
   5   2  12     1591.92     1466.68     42.99 o 
   6   2  12      231.30      266.24     28.96 o 
   7   2  12      944.04     1007.67     46.34 o 
   8   2  12        8.03       -1.26     29.87 o 
  -9   3  12     1792.41     1765.55     33.04 o 
  -8   3  12      314.92      335.24     25.60 o 
  -7   3  12     2605.75     2612.14     59.02 o 
  -6   3  12      368.37      370.17     18.80 o 
  -5   3  12     3403.41     3388.09     51.76 o 
  -4   3  12     3783.87     3623.66     54.46 o 
  -3   3  12     4614.74     4433.72     93.66 o 
  -2   3  12     5385.10     5575.81     55.00 o 
  -1   3  12      499.17      454.81     23.54 o 
   0   3  12     3065.92     2942.89     59.14 o 
   1   3  12        0.50        0.95     17.33 o 
   2   3  12     2978.13     2921.61     44.49 o 
   3   3  12      335.85      311.23     25.19 o 
   4   3  12     1340.92     1321.03     41.32 o 
   5   3  12      835.17      777.87     32.52 o 
   6   3  12      240.44      246.08     28.38 o 
   7   3  12      667.68      669.83     63.45 o 
   8   3  12        0.00       11.24     31.37 o 
  -9   4  12     1192.81     1140.92     59.08 o 
  -8   4  12      640.12      670.83     23.92 o 
  -7   4  12     1365.39     1360.05     28.35 o 
  -6   4  12      182.29      232.11     19.37 o 
  -5   4  12     2432.10     2288.86     35.47 o 
  -4   4  12      813.95      804.14     24.15 o 
  -3   4  12     1213.06     1166.71     22.28 o 
  -2   4  12     3095.71     3031.07     42.57 o 
  -1   4  12      698.53      689.23     22.85 o 
   0   4  12     4161.74     4065.46     48.16 o 
   1   4  12      263.15      283.97     18.03 o 
   2   4  12     3503.35     3418.71     64.04 o 
   3   4  12      689.38      709.34     25.99 o 
   4   4  12      817.49      826.06     23.00 o 
   5   4  12      395.86      444.34     27.48 o 
   6   4  12      178.24      180.63     25.27 o 
   7   4  12       79.83       57.09     26.66 o 
  -8   5  12      105.60       88.45     23.65 o 
  -7   5  12     1065.79     1070.06     32.79 o 
  -6   5  12      123.21      151.09     21.88 o 
  -5   5  12     1459.96     1454.17     76.38 o 
  -4   5  12      698.62      755.17     21.75 o 
  -3   5  12      211.50      307.47     24.99 o 
  -2   5  12     1844.61     1756.36     75.89 o 
  -1   5  12       34.30       71.83     27.23 o 
   0   5  12     1727.51     1622.35     29.22 o 
   1   5  12        0.12       36.75     29.81 o 
   2   5  12      908.11      928.56     23.29 o 
   3   5  12       16.66       -7.34     31.67 o 
   4   5  12      341.38      370.93     26.99 o 
   5   5  12      633.05      583.67     26.51 o 
   6   5  12       11.63       37.94     25.03 o 
   7   5  12      446.28      381.40     29.45 o 
  -7   6  12     1884.85     1742.01     41.00 o 
  -6   6  12      129.43      138.46     22.29 o 
  -5   6  12      271.24      281.69     43.38 o 
  -4   6  12      858.81      866.59     25.32 o 
  -3   6  12      680.95      728.80     45.27 o 
  -2   6  12     1111.21     1155.00     36.79 o 
  -1   6  12       73.21       91.47     41.76 o 
   0   6  12      842.54      919.40     26.31 o 
   1   6  12       20.81       -5.14     28.20 o 
   2   6  12      563.80      573.55     23.51 o 
   3   6  12      289.29      360.30     31.76 o 
   4   6  12       32.79       64.51     37.45 o 
   5   6  12       42.74       75.71     32.02 o 
   6   6  12       12.53        4.73     31.59 o 
  -5   7  12      397.81      388.12     26.98 o 
  -4   7  12      539.51      511.99     32.82 o 
  -3   7  12       34.19       41.08     33.99 o 
  -2   7  12      216.34      321.16     53.08 o 
  -1   7  12        0.19        2.09     31.84 o 
   0   7  12      173.79      200.80     52.93 o 
   1   7  12       90.78      154.95     29.97 o 
   2   7  12       81.97       75.29     26.54 o 
   3   7  12       36.33       24.90     23.96 o 
   4   7  12      587.77      627.04     30.52 o 
  -3   8  12       68.56       37.83     51.81 o 
  -2   8  12      125.07      132.78     53.66 o 
  -1   8  12        0.25      100.04     32.65 o 
   0   8  12       47.91      166.27     60.42 o 
   1   8  12        8.33       44.59     27.76 o 
 -10   1  13       29.06       65.62     35.57 o 
  -9   1  13      110.90      135.41     20.09 o 
  -8   1  13       55.38       48.88     18.69 o 
  -7   1  13      280.24      302.73     17.71 o 
  -6   1  13       55.66       70.45     15.17 o 
  -5   1  13      984.63      949.10     18.33 o 
  -4   1  13       73.95       59.09     20.78 o 
  -3   1  13       18.89       24.47     20.05 o 
  -2   1  13       88.33       70.51     20.06 o 
  -1   1  13      236.65      264.91     25.17 o 
   0   1  13       42.86       53.03     21.75 o 
   1   1  13       10.00       -6.92     21.73 o 
   2   1  13       20.76       33.77     17.22 o 
   3   1  13      118.98      128.14     15.34 o 
   4   1  13      467.70      439.27     24.02 o 
   5   1  13       96.17       97.50     18.85 o 
   6   1  13       37.39       59.69     23.70 o 
   7   1  13        1.39      -13.53     47.62 o 
   8   1  13        1.60       54.85     38.10 o 
  -9   2  13       70.78       99.85     25.19 o 
  -8   2  13       37.37       76.58     16.43 o 
  -7   2  13      340.82      355.42     19.90 o 
  -6   2  13       12.57       22.33     16.99 o 
  -5   2  13      172.13      210.36     18.55 o 
  -4   2  13      153.56      215.70     18.23 o 
  -3   2  13      943.71      936.29     30.67 o 
  -2   2  13      811.13      857.50     27.05 o 
  -1   2  13      505.43      551.39     31.14 o 
   0   2  13      518.00      531.66     22.43 o 
   1   2  13       23.27       26.55     19.18 o 
   2   2  13      429.38      461.65     18.63 o 
   3   2  13       12.76       39.98     21.58 o 
   4   2  13        3.15        7.35     21.29 o 
   5   2  13      233.24      252.38     22.45 o 
   6   2  13      103.40      103.67     31.92 o 
   7   2  13      200.68      246.93     26.49 o 
   8   2  13        7.01       62.03     31.71 o 
  -9   3  13      823.14      778.45     23.18 o 
  -8   3  13       66.87       64.35     20.85 o 
  -7   3  13     1046.61     1045.24     32.16 o 
  -6   3  13      114.45      163.87     16.90 o 
  -5   3  13     1052.41     1039.15     19.96 o 
  -4   3  13     1401.80     1363.31     21.54 o 
  -3   3  13      200.45      221.61     29.90 o 
  -2   3  13      408.19      441.04     22.58 o 
  -1   3  13       13.91       10.19     24.55 o 
   0   3  13      651.73      695.72     67.13 o 
   1   3  13       94.94      118.37     19.92 o 
   2   3  13      328.49      343.35     22.13 o 
   3   3  13      111.30      140.59     20.61 o 
   4   3  13       98.97      159.70     21.87 o 
   5   3  13      293.45      329.95     25.29 o 
   6   3  13      107.36      133.18     74.38 o 
   7   3  13      414.25      417.30     25.08 o 
  -8   4  13       65.49      115.67     19.22 o 
  -7   4  13     1418.66     1344.94     27.88 o 
  -6   4  13      290.42      318.31     18.95 o 
  -5   4  13     1354.48     1295.11     26.59 o 
  -4   4  13      387.09      401.09     21.64 o 
  -3   4  13     1294.06     1287.16     25.11 o 
  -2   4  13     1736.46     1782.00     28.12 o 
  -1   4  13        1.13      -12.78     21.66 o 
   0   4  13     2363.71     2344.98     48.20 o 
   1   4  13      242.93      259.84     19.24 o 
   2   4  13     1053.37     1069.00     24.44 o 
   3   4  13     1107.82     1133.27     22.41 o 
   4   4  13      318.30      361.36     30.54 o 
   5   4  13      661.98      645.71     38.03 o 
   6   4  13        0.11       38.91     21.01 o 
   7   4  13       38.39       21.97     30.35 o 
  -7   5  13     1154.54     1077.73     25.44 o 
  -6   5  13       56.31       75.35     23.30 o 
  -5   5  13     1404.99     1377.72     44.58 o 
  -4   5  13     2163.35     2177.47     67.61 o 
  -3   5  13      369.40      428.39     29.74 o 
  -2   5  13     2218.92     2260.86     31.54 o 
  -1   5  13       35.84      100.63     41.61 o 
   0   5  13     1980.60     2009.04     32.25 o 
   1   5  13       80.09      135.62     21.29 o 
   2   5  13      938.41      986.38     30.27 o 
   3   5  13      131.89      142.13     25.23 o 
   4   5  13       75.45       78.37     27.28 o 
   5   5  13      369.47      435.20     32.85 o 
   6   5  13       45.76       32.84     29.66 o 
  -6   6  13       82.27      113.73     22.75 o 
  -5   6  13     1338.95     1216.82     65.25 o 
  -4   6  13      427.83      424.75     24.74 o 
  -3   6  13      724.22      788.30     55.64 o 
  -2   6  13     2138.82     2082.88    107.47 o 
  -1   6  13       55.51       97.02     35.15 o 
   0   6  13     1887.56     1861.01     67.21 o 
   1   6  13      184.74      200.04     25.54 o 
   2   6  13     1122.32     1112.99     28.10 o 
   3   6  13      490.41      498.93     38.63 o 
   4   6  13      351.09      388.74     37.63 o 
   5   6  13      445.63      445.66     41.72 o 
  -4   7  13      866.88      856.47     35.89 o 
  -3   7  13      373.98      362.66     30.77 o 
  -2   7  13     1474.13     1580.42     57.13 o 
  -1   7  13       12.78       65.35     23.54 o 
   0   7  13     1542.13     1497.93     36.90 o 
   1   7  13      136.88      192.61     29.99 o 
   2   7  13      989.97     1023.70     29.25 o 
   3   7  13      446.76      437.51     29.21 o 
  -9   0  14     2319.89     2207.66     70.62 o 
  -8   0  14      280.45      331.19     29.82 o 
  -7   0  14     2868.17     2983.96     60.12 o 
  -6   0  14     1470.90     1503.04     26.34 o 
  -5   0  14     3600.27     3480.49    194.97 o 
  -4   0  14     4094.16     4239.15     54.98 o 
  -3   0  14     1811.78     1783.32     32.32 o 
  -2   0  14     7904.03     8144.25    257.10 o 
  -1   0  14      700.72      708.18     45.71 o 
   0   0  14    12314.11    12726.15     68.00 o 
   1   0  14      573.82      568.93     36.36 o 
   2   0  14     2933.02     2851.71     92.10 o 
   3   0  14     1900.17     1840.16     55.34 o 
   4   0  14        6.91       59.61     32.76 o 
   5   0  14      784.36      843.27     40.65 o 
   6   0  14       28.75       48.04     42.29 o 
   7   0  14     1486.69     1556.50     34.35 o 
  -9   1  14     2129.54     2009.51     42.19 o 
  -8   1  14      402.67      357.80     19.68 o 
  -7   1  14     3719.37     3663.57     68.50 o 
  -6   1  14     3370.97     3402.47     60.64 o 
  -5   1  14     2207.25     2237.68     38.22 o 
  -4   1  14     5394.47     5296.42     80.45 o 
  -3   1  14       75.25       54.08     19.88 o 
  -2   1  14     4614.16     4717.11    127.40 o 
  -1   1  14        1.20       38.13     30.66 o 
   0   1  14     2556.44     2536.27     32.50 o 
   1   1  14      506.71      548.30     40.91 o 
   2   1  14      949.13      964.26     16.96 o 
   3   1  14     1563.14     1601.31     30.52 o 
   4   1  14     1014.10      978.61     27.56 o 
   5   1  14     1652.14     1589.23     50.70 o 
   6   1  14       37.17       49.80     25.42 o 
   7   1  14      418.56      418.62     31.80 o 
  -9   2  14     2842.30     2798.20     54.26 o 
  -8   2  14       74.04       69.49     19.84 o 
  -7   2  14     1962.30     2013.85     23.96 o 
  -6   2  14      946.82      998.70     31.11 o 
  -5   2  14     1556.22     1548.64     24.57 o 
  -4   2  14     3280.27     3363.01     40.91 o 
  -3   2  14      783.49      748.51     26.28 o 
  -2   2  14     6911.34     6977.55     37.91 o 
  -1   2  14       26.81       14.70     26.94 o 
   0   2  14     2027.25     2077.07     41.86 o 
   1   2  14     2255.14     2211.11     24.85 o 
   2   2  14     1214.03     1231.54     19.23 o 
   3   2  14     2395.73     2223.94     35.27 o 
   4   2  14       32.66       50.59     20.28 o 
   5   2  14      790.15      804.78     24.41 o 
   6   2  14       31.70      104.98     26.90 o 
   7   2  14      275.69      309.86     27.96 o 
  -8   3  14       61.40       87.75     32.65 o 
  -7   3  14     2775.87     2781.45     44.47 o 
  -6   3  14     1183.84     1224.03     20.59 o 
  -5   3  14      688.72      715.36     21.07 o 
  -4   3  14     3892.40     4022.37     53.44 o 
  -3   3  14        1.40       19.36     22.77 o 
  -2   3  14     2064.80     2040.84     38.00 o 
  -1   3  14     1077.44     1113.26     57.91 o 
   0   3  14     2326.26     2341.69     38.65 o 
   1   3  14      962.67      960.04     21.65 o 
   2   3  14     1457.45     1467.12     22.95 o 
   3   3  14      141.86      175.23     21.74 o 
   4   3  14        1.35       65.63     23.83 o 
   5   3  14      985.16      937.58     23.58 o 
   6   3  14       23.42        6.41     23.30 o 
   7   3  14       87.35       97.77     32.71 o 
  -8   4  14      856.60      791.23     33.72 o 
  -7   4  14     1838.53     1805.46     24.46 o 
  -6   4  14     1003.54     1011.73     31.87 o 
  -5   4  14      842.03      816.07     29.06 o 
  -4   4  14     1479.43     1476.47     63.71 o 
  -3   4  14      265.79      239.10     23.74 o 
  -2   4  14     2017.68     1970.20     55.56 o 
  -1   4  14      276.33      276.19     26.24 o 
   0   4  14     2494.58     2399.74     25.41 o 
   1   4  14      728.32      727.26     19.26 o 
   2   4  14      505.80      488.37     19.42 o 
   3   4  14     1269.04     1182.49     19.51 o 
   4   4  14      188.57      218.42     28.24 o 
   5   4  14      715.07      707.29     28.76 o 
   6   4  14        1.23        7.67     25.99 o 
  -7   5  14      891.36      935.35     41.35 o 
  -6   5  14      833.10      875.57     25.90 o 
  -5   5  14      519.88      531.58     25.11 o 
  -4   5  14     2129.56     1963.90     77.44 o 
  -3   5  14        3.27       65.02     26.30 o 
  -2   5  14     2198.45     2146.46     32.92 o 
  -1   5  14      126.92      154.58     23.20 o 
   0   5  14      697.13      675.41     22.67 o 
   1   5  14      387.80      476.17     27.93 o 
   2   5  14      240.67      234.02     21.46 o 
   3   5  14     1286.82     1155.21     24.37 o 
   4   5  14      245.22      297.50     25.60 o 
   5   5  14      132.70      132.02     33.18 o 
  -5   6  14      104.20      132.66     27.56 o 
  -4   6  14      277.28      268.44     25.04 o 
  -3   6  14       20.35      100.68     67.65 o 
  -2   6  14      859.01      841.30     34.37 o 
  -1   6  14        3.26       49.07     29.56 o 
   0   6  14      713.58      699.71     24.96 o 
   1   6  14      298.74      302.02     29.77 o 
   2   6  14      318.04      280.78     31.72 o 
   3   6  14      100.99      163.09     24.84 o 
   4   6  14       85.25      136.26     33.76 o 
  -3   7  14        5.26       68.40     92.72 o 
  -2   7  14      254.92      351.39     56.89 o 
  -1   7  14       54.99       54.13     24.70 o 
   0   7  14       54.25       65.06     28.31 o 
   1   7  14        9.00       20.41     25.32 o 
  -8   1  15        3.91        8.98     20.36 o 
  -7   1  15       11.35       24.63     19.24 o 
  -6   1  15       54.41       93.75     18.69 o 
  -5   1  15       50.49       40.07     18.23 o 
  -4   1  15      362.92      315.98     19.79 o 
  -3   1  15       17.07        3.53     21.58 o 
  -2   1  15      454.06      443.03     32.86 o 
  -1   1  15        0.45       48.21     32.36 o 
   0   1  15       74.47      114.64     33.83 o 
   1   1  15        0.66       30.91     21.40 o 
   2   1  15        1.67       27.39     18.98 o 
   3   1  15      311.78      314.51     17.72 o 
   4   1  15       15.50       30.20     21.02 o 
   5   1  15       34.93       71.17     21.65 o 
   6   1  15      113.99      148.82     26.53 o 
   7   1  15       78.99       37.27     29.37 o 
  -8   2  15       15.15       84.97     23.37 o 
  -7   2  15      154.49      188.00     18.47 o 
  -6   2  15      329.48      327.48     17.49 o 
  -5   2  15      455.58      442.68     19.31 o 
  -4   2  15      841.86      857.35     21.48 o 
  -3   2  15        0.10       22.52     22.80 o 
  -2   2  15      276.80      339.34     24.09 o 
  -1   2  15      612.20      607.19     33.62 o 
   0   2  15     1251.48     1260.15     23.38 o 
   1   2  15      442.23      462.52     26.51 o 
   2   2  15       15.32       41.87     19.52 o 
   3   2  15       57.83       79.98     20.03 o 
   4   2  15       15.41       30.91     20.11 o 
   5   2  15       95.58      129.41     24.62 o 
   6   2  15        0.18       13.93     24.61 o 
  -8   3  15       91.83      143.85     19.07 o 
  -7   3  15      446.87      485.73     32.37 o 
  -6   3  15      794.23      837.44     24.00 o 
  -5   3  15      288.12      331.01     19.07 o 
  -4   3  15      419.41      463.66     22.22 o 
  -3   3  15       83.16      108.31     27.20 o 
  -2   3  15     1484.91     1552.58     38.34 o 
  -1   3  15        5.37       38.46     55.03 o 
   0   3  15      523.69      570.38     34.39 o 
   1   3  15       12.23       38.80     19.60 o 
   2   3  15      651.54      679.39     41.40 o 
   3   3  15      437.65      435.35     22.43 o 
   4   3  15        0.13       -2.75     20.94 o 
   5   3  15      152.48      158.18     27.98 o 
   6   3  15        2.64       45.72     21.52 o 
  -7   4  15     1075.14     1021.38     34.24 o 
  -6   4  15      205.95      251.61     22.87 o 
  -5   4  15      415.49      400.44     20.25 o 
  -4   4  15     1653.58     1568.33     29.45 o 
  -3   4  15        3.11       35.88     27.96 o 
  -2   4  15     1860.98     1802.69     53.07 o 
  -1   4  15       46.14       26.07     52.40 o 
   0   4  15      582.84      623.07     24.78 o 
   1   4  15      690.27      721.39     20.28 o 
   2   4  15       36.06       54.84     19.36 o 
   3   4  15      121.49      151.96     21.52 o 
   4   4  15       64.63      147.96     24.74 o 
   5   4  15      210.69      283.20     28.15 o 
  -6   5  15      522.55      530.97     22.87 o 
  -5   5  15       94.13      120.76     24.69 o 
  -4   5  15      945.89      962.60     28.24 o 
  -3   5  15       76.90      135.93     29.80 o 
  -2   5  15      608.64      597.63     40.83 o 
  -1   5  15      506.57      494.88     28.79 o 
   0   5  15      314.97      349.17     20.06 o 
   1   5  15      443.66      482.10     23.65 o 
   2   5  15      627.47      639.50     31.91 o 
   3   5  15      665.55      633.94     27.05 o 
   4   5  15        1.62       28.13     24.40 o 
  -4   6  15     1225.17     1158.50     61.12 o 
  -3   6  15       37.71       39.90     28.47 o 
  -2   6  15      812.60      843.64     33.14 o 
  -1   6  15      105.17      121.72     37.75 o 
   0   6  15      819.21      880.20     64.97 o 
   1   6  15      749.69      838.73     29.32 o 
   2   6  15       47.92       63.10     34.26 o 
  -8   0  16      422.56      428.04     33.16 o 
  -7   0  16     1023.81     1061.55     32.50 o 
  -6   0  16     3561.13     3652.95     64.50 o 
  -5   0  16      116.28       88.70     25.29 o 
  -4   0  16     3533.39     3461.97     42.82 o 
  -3   0  16       63.72       34.52     72.72 o 
  -2   0  16     3998.99     3990.10     46.22 o 
  -1   0  16     2501.22     2545.16     53.75 o 
   0   0  16      439.22      517.73     48.53 o 
   1   0  16     1538.66     1410.55     29.48 o 
   2   0  16       48.62       43.38     27.49 o 
   3   0  16     1636.29     1590.08     59.24 o 
   4   0  16        6.39       30.89     29.78 o 
   5   0  16     1310.67     1357.89     35.70 o 
   6   0  16      140.05      184.85     49.92 o 
  -8   1  16     1424.01     1268.92     19.80 o 
  -7   1  16      750.24      774.51     41.02 o 
  -6   1  16     2694.10     2697.56     43.79 o 
  -5   1  16       16.89       58.02     23.66 o 
  -4   1  16     4929.58     4952.04     57.97 o 
  -3   1  16      788.23      852.02     32.36 o 
  -2   1  16     2218.31     2210.70     32.57 o 
  -1   1  16      825.62      850.82     57.02 o 
   0   1  16     1990.23     2070.69     38.26 o 
   1   1  16     2416.06     2423.00     62.25 o 
   2   1  16      183.80      206.81     21.27 o 
   3   1  16     1009.46      986.69     22.20 o 
   4   1  16      127.83      146.58     20.20 o 
   5   1  16      340.54      355.11     24.96 o 
   6   1  16      302.54      209.97     23.51 o 
  -7   2  16     1043.65      994.89     29.25 o 
  -6   2  16     2443.01     2336.92     27.87 o 
  -5   2  16      119.92      127.04     20.08 o 
  -4   2  16     3085.47     3069.17     76.53 o 
  -3   2  16       35.95       54.93     24.83 o 
  -2   2  16     3625.32     3682.97    127.32 o 
  -1   2  16     2391.88     2394.02     65.29 o 
   0   2  16     1269.38     1299.31     37.12 o 
   1   2  16     1585.62     1536.15     23.70 o 
   2   2  16      342.02      406.78     22.25 o 
   3   2  16     1281.89     1305.16     27.84 o 
   4   2  16        1.97       32.70     20.88 o 
   5   2  16      463.08      439.25     19.95 o 
  -7   3  16      632.50      590.88     24.13 o 
  -6   3  16     2982.67     2787.06     40.40 o 
  -5   3  16      111.27      139.70     22.80 o 
  -4   3  16     2445.14     2483.64     30.37 o 
  -3   3  16      333.40      386.61     29.25 o 
  -2   3  16     1025.01      956.23     30.69 o 
  -1   3  16      393.27      422.97     58.29 o 
   0   3  16      588.25      604.33     36.36 o 
   1   3  16     1175.95     1188.75     23.20 o 
   2   3  16        3.08       28.78     26.43 o 
   3   3  16     1814.23     1831.12     54.43 o 
   4   3  16        2.29        9.26     20.77 o 
   5   3  16      544.51      534.88     29.35 o 
  -6   4  16      618.62      627.61     23.40 o 
  -5   4  16      135.07      128.91     24.33 o 
  -4   4  16     1499.75     1415.51     29.29 o 
  -3   4  16       14.03       43.81     29.87 o 
  -2   4  16     3006.21     3053.09     69.59 o 
  -1   4  16       61.31      132.79     34.81 o 
   0   4  16      294.53      349.87     48.60 o 
   1   4  16      912.78      963.96     32.88 o 
   2   4  16       60.89       95.20     21.86 o 
   3   4  16      586.40      576.15     21.24 o 
   4   4  16       39.02       19.40     34.07 o 
  -5   5  16        1.80       -2.47     32.93 o 
  -4   5  16      758.49      691.45     34.91 o 
  -3   5  16      241.49      267.26     29.16 o 
  -2   5  16      141.51      206.01     55.81 o 
  -1   5  16      521.97      496.88     35.61 o 
   0   5  16       78.96       87.30     21.58 o 
   1   5  16      277.40      302.27     24.14 o 
   2   5  16       46.57       31.90     25.18 o 
   3   5  16       86.54      105.22     29.88 o 
  -2   6  16      141.53      151.98     32.70 o 
  -1   6  16      842.42      785.20     35.04 o 
   0   6  16      552.88      498.21     78.56 o 
  -7   1  17       57.83       64.14     25.25 o 
  -6   1  17       85.74      132.52     21.19 o 
  -5   1  17        0.01       10.14     23.89 o 
  -4   1  17       63.15      116.38     32.18 o 
  -3   1  17       10.82       66.60     28.03 o 
  -2   1  17       43.59       51.91     28.62 o 
  -1   1  17      198.77      263.04     58.42 o 
   0   1  17       19.05       55.94     35.10 o 
   1   1  17      398.94      395.93     28.45 o 
   2   1  17      310.74      314.38     25.49 o 
   3   1  17       41.56       70.86     23.36 o 
   4   1  17        0.77        7.00     22.90 o 
   5   1  17        1.69       29.63     24.09 o 
  -6   2  17      188.64      223.80     23.97 o 
  -5   2  17        0.03       10.82     28.17 o 
  -4   2  17      232.18      223.87     33.39 o 
  -3   2  17       82.17      101.62     25.90 o 
  -2   2  17       32.02       37.36     43.06 o 
  -1   2  17       48.35       78.10     35.55 o 
   0   2  17       27.44       35.21     33.40 o 
   1   2  17       25.38       36.92     19.32 o 
   2   2  17        0.01       19.26     22.15 o 
   3   2  17      196.44      206.74     20.36 o 
   4   2  17        0.06       61.84     24.78 o 
  -6   3  17      201.23      226.26     25.26 o 
  -5   3  17       98.34      159.23     32.63 o 
  -4   3  17      611.06      599.35     31.89 o 
  -3   3  17       95.47      144.42     30.32 o 
  -2   3  17      536.65      518.28     37.52 o 
  -1   3  17      508.33      596.64     55.37 o 
   0   3  17       62.87       67.00     28.59 o 
   1   3  17      490.36      503.06     20.67 o 
   2   3  17       44.99       61.70     36.00 o 
   3   3  17      244.80      257.11     21.35 o 
   4   3  17       35.20       55.04     25.20 o 
  -5   4  17       64.62       76.83     28.82 o 
  -4   4  17      788.18      790.36     36.40 o 
  -3   4  17      167.86      133.61     37.79 o 
  -2   4  17      311.55      377.82     58.26 o 
  -1   4  17      367.99      385.70     27.16 o 
   0   4  17      131.56      132.71     22.73 o 
   1   4  17      577.28      645.14     27.99 o 
   2   4  17       66.07       94.16     21.39 o 
   3   4  17      355.59      375.09     23.77 o 
  -2   5  17     1073.30      935.72     49.68 o 
  -1   5  17      437.34      394.08     30.03 o 
   0   5  17      353.41      295.69     24.12 o 
  -6   0  18     1762.04     1667.02     47.61 o 
  -5   0  18       80.27       89.62     43.01 o 
  -4   0  18     1954.23     1981.50     46.76 o 
  -3   0  18      937.86      836.97     53.32 o 
  -2   0  18      635.65      676.15     53.37 o 
  -1   0  18     1468.21     1477.11     55.53 o 
   0   0  18      302.54      427.77     53.56 o 
   1   0  18     1654.24     1629.30     36.40 o 
   2   0  18       39.93       58.90     37.61 o 
   3   0  18     1350.76     1471.18     70.30 o 
  -5   1  18      608.69      646.98     39.82 o 
  -4   1  18     1508.59     1503.07     70.05 o 
  -3   1  18     1126.69     1218.76     99.20 o 
  -2   1  18      509.29      574.02     37.28 o 
  -1   1  18     2168.15     2216.04     41.10 o 
   0   1  18       15.42       61.50     29.92 o 
   1   1  18     1784.74     1868.20     38.80 o 
   2   1  18       47.06       86.12     26.91 o 
   3   1  18      550.54      582.19     25.68 o 
  -5   2  18       29.35       44.50     24.94 o 
  -4   2  18     1911.66     1932.83     53.15 o 
  -3   2  18     1045.77     1044.16     51.94 o 
  -2   2  18      996.08      971.93     32.88 o 
  -1   2  18      913.16     1008.51     77.68 o 
   0   2  18       85.09       96.33     23.61 o 
   1   2  18     1279.47     1294.57     40.54 o 
   2   2  18       18.42       48.86     20.73 o 
   3   2  18      644.40      621.76     40.81 o 
  -4   3  18      906.72      888.52     59.62 o 
  -3   3  18      981.23     1055.82     85.91 o 
  -2   3  18      598.68      625.37     50.81 o 
  -1   3  18     1303.04     1315.29     55.25 o 
   0   3  18      167.64      201.18     29.71 o 
   1   3  18      355.85      398.58     21.37 o 
   2   3  18      223.82      209.50     21.53 o 
  -2   4  18      173.79      153.01     32.53 o 
  -1   4  18     2091.18     1911.21     46.59 o 
   0   4  18       39.38       45.47     25.26 o 
  -4   1  19       63.66       54.56     80.34 o 
  -3   1  19       18.77       17.73     38.98 o 
  -2   1  19        0.08      105.88     62.89 o 
  -1   1  19        6.21       17.84     27.15 o 
   0   1  19       24.09       58.28     24.87 o 
   1   1  19        3.75       21.35     24.51 o 
  -3   2  19       30.25       72.75     31.28 o 
  -2   2  19      420.61      411.27     94.87 o 
  -1   2  19       86.06      170.01    103.04 o 
   0   2  19        0.10       49.52     27.76 o 
   1   2  19      116.82      146.89     25.45 o 
                                                 
